# Supplementary material for: Leaf transcriptome data of two tropical medicinal plants: Sterculia lanceolata and Clausena excavata
Source: Data Brief. 2019 Aug 2;25:104297. doi: 10.1016/j.dib.2019.104297 (PMC6717166; doi:10.1016/j.dib.2019.104297)
Supplement: Supplementary file 1 — Simple sequence repeat (SSR) primer sets from transcriptome data from C. excavata and S. lanceolata. [file mmc1.xlsx]

## Sheet: C. excavata
No	Seq ID	F1-primer	SSR types	Position	Tm	GC%	R1-primer	Position	Tm	GC%	Product_size
1	VN00014	AATGTCACGTGAACCCGGCTCG	(TGA)5	35	59.74	57.999	AGCACCATCATAGTCGTCGTCGT	274	57.999	52.174	239
2	VN00216	TCAGTCGCTGTCCTCTTCCACAC	(CCG)5	29	58.352	59.987	AGCGAACGGAGAAGGCGAGACT	361	59.987	59.091	334
3	VN00221	ACCGGGGACAGCCAAAAGATGA	(AGG)7	22	58.154	59.925	TGCCAGAGCTTGTTGACGCAGG	197	59.925	59.091	176
4	VN00254	TGATGCTGCTGCTAGGTGCATGT	(GGT)6	157	58.945	58.755	CAGGCAGTCTTGGGCTCTTGGT	616	58.755	59.091	461
5	VN00276	GCTGTTGATGCTGGTTGCGGTG	(TGT)6	22	59.495	60.432	ACACACACGCGGGATGGACAGA	232	60.432	59.091	211
6	VN00312	ACCGACGCACTTCCTCGACAGA	(AAG)6	726	59.925	59.532	TTCACTGGCAGGGGCAACAAGG	971	59.532	59.091	246
7	VN00321	TGAGAACCGGCCCCACTTGACT	(TA)6	270	59.786	59.917	ACCAGCGGAAGTCCCTGCTCAT	593	59.917	59.091	324
8	VN00329	AGCGTCGCCACTCTCATTCAGT	(AGC)8	148	58.336	60.051	TGGTGTCGGTGGTGGTTGTTGC	384	60.051	59.091	237
9	VN00341	GATGTTGTGGTGGTTTTTGGCTTGG	(GCT)5	112	57.708	59.857	TGCAACAGATGCCCCACCACAC	293	59.857	59.091	185
10	VN00352	TGGCTTCTGGGTCCCACCGAAA	(AAG)5	166	60.046	59.924	TGAGGGCCTTGTGCAAAGCGAG	379	59.924	59.091	214
11	VN00449	GGAGCATGTTCATTCCAGTCACTTCGT	(CTT)5	42	59.338	60.046	AGGCAGACCCAGTTGAGGGCAA	141	60.046	59.091	105
12	VN00464	ACCATGATCAACAGTCGCCGCC	(CAT)5	80	59.8	60.113	ACAGCAGCAATGGTGCAAGCCA	488	60.113	54.545	409
13	VN00480	TCTGTTCCAACAAGGGTCACAGC	(CAA)5	78	57.165	58.399	AATCGCTGCTCGAGCCTCTTCA	342	58.399	54.545	266
14	VN00537	TGTTGACGCGTCCCTGGCAATC	(ACT)7	405	59.989	59.925	TGTCTGTCCTTCGTCGACCGCT	578	59.925	59.091	174
15	VN00539	TGTGTTCACATTCACAAGCGCAGC	(CAT)6	212	59.202	59.988	TTTGCCGTCGGGGGAACGAATG	339	59.988	59.091	130
16	VN00566	ACACGATGAGCCCATCAAGTGCAA	(GCC)5	44	59.174	59.537	TGCTTCTGAAAGCGCCACCCAA	285	59.537	54.545	244
17	VN00650	GGCTGGGTTGAAGCCGGACAAA	(TGA)7	1134	59.858	57.592	ACAACCACCCGTGCTTAAAATCGT	1539	57.592	45.833	404
18	VN00708	TGTCCCATCATTCACGTGGTGC	(AAG)5	24	57.509	60.054	ATCGAAAGCTGCGCCGACGAAA	378	60.054	54.545	355
19	VN00720	TGTCCACCCAAGCAAAAGGCAA	(AC)6	23	57.448	60.177	TAGCCGGGAAAGCGGGGAAAGT	217	60.177	59.091	195
20	VN00762	GGTGCTGCTTCAGCCACTCCAA	(CAA)6	289	59.603	59.737	ACGTGGTGGCAATCCGAAGAGC	699	59.737	59.091	411
21	VN00795	CAAGGCCGACAGCACAACTCCA	(CAA)8	70	59.607	60.046	TGAGGGGGCCGTTTTCTGACCA	245	60.046	59.091	176
22	VN00827	ACCAACGGCGGCTTTCCTCATC	(CAC)7	73	59.734	59.739	ATCGCGAACGAGTTGCCTTGCT	357	59.739	54.545	285
23	VN00882	TTTCTCAATCGGATCGGGCCGT	(TCG)5	65	58.387	60.001	CGGGGAACCTGAACCACATGTTCG	276	60.001	58.333	210
24	VN00889	TCACAAGAGCAAGCTCCCCCACT	(CAC)5	488	59.8	60.051	GGGCCGCTGTGCTCCGTTTATT	868	60.051	59.091	382
25	VN00893	TGGGTCAAACGTACAACAAGGTAGAGG	(ATG)5	448	58.543	58.262	ACACCACGGAGCTCCTTCTCAC	926	58.262	59.091	484
26	VN00900	TGCGAAGTTGCGATCAGTCCCC	(CT)6	129	59.485	59.402	AGGCCCGAGATCACGTCAGGAA	449	59.402	59.091	321
27	VN00973	CCTCGGCAACCCACGTGTTCAA	(TCA)7	713	59.862	59.928	ATGGCTGCGTGCTCATAGTCGC	1078	59.928	59.091	366
28	VN00976	TGGCTGAAAACGTAACGCTGAGAGG	(AGC)6	29	59.508	59.988	CGGCCAGCGACCTTGACCATTT	324	59.988	59.091	299
29	VN00984	ACAAGAAACGGAGGCGCTGTCG	(GAA)5	52	59.991	58.279	CCCCCACTTCATCTTCTTCATTCCCA	497	58.279	50	442
30	VN00985	AGTCGTGCCACCCATGAAAGCA	(TGA)5	430	59.02	58.058	TGGGATTGGCGTTCCAGTGATCT	834	58.058	52.174	404
31	VN01084	TAGCCACCAAAGCAGCAAGCCC	(CAA)5	200	59.921	59.858	TCAGGCTTTGCAGGTGGTGCAG	413	59.858	59.091	214
32	VN01086	ACCACGGACGACCCATCACTCT	(AAG)5	245	59.338	59.283	GGCAAATGATCCTGTACCACCCCC	740	59.283	58.333	494
33	VN01120	ACACACACTAAGCACTGATCCCAACA	(GCT)5	61	58.414	60.114	GCTCGATTGGGCAGCCGTTGAT	214	60.114	59.091	158
34	VN01158	AGATAGCTCCGCGGAAGTCGCA	(GGA)5	114	60.114	60.494	AAAGACCGTACGCCAGCCTCGT	332	60.494	59.091	219
35	VN01198	TCGGGGGTGCCGATTCAGAACA	(GGA)5	403	60.177	60.052	CAGCTCCAGTCGCCGCAAATGA	826	60.052	59.091	424
36	VN01239	AGATCGTGAGGAAAGGGGCGGT	(GGT)5	408	59.658	58.987	AGAAGCCCTCCTCCAGCCTTCA	692	58.987	59.091	285
37	VN01412	TCCTGGTGGAGCTGCCCAAGTT	(CGG)5	230	60.046	59.86	TTTCACGCCACCTTGACCTGCC	615	59.86	59.091	386
38	VN01447	AGGAACAACTGGCTGCTGACGA	(GAT)5	593	58.446	57.359	AGTGGACTGCCTTCTGTCTTCCA	929	57.359	52.174	336
39	VN01523	CGCCTCAGATCGCCAACCGAAA	(CAG)5	260	59.803	59.279	GCTGCTGGTGCTGATATGGCCT	595	59.279	59.091	336
40	VN01527	CCTCTTGGCAAAGCAAAACCAACTGT	(AAG)5	59	58.868	58.729	TGGTGGAATGCAAGTGAAAGGGGT	253	58.729	50	197
41	VN01542	ACGAGCACGTGGATGAGGAGCA	(AAC)8	32	60.241	59.805	TCGGCTTTACGCTCGAGTTGGC	493	59.805	59.091	462
42	VN01551	CTGCTGCTTGGGAGCTGCACTT	(GA)12	71	59.923	60.37	ACAAGTCAGCACGGGACAGGCT	352	60.37	59.091	282
43	VN01601	GGCCACGTCGTCTCCGTTGTTT	(TGC)5	211	59.928	59.597	CGGTGGCAATGAACCACCCCTT	665	59.597	59.091	455
44	VN01612	AGTGCTGGTGGAAGCCCAAGGA	(AGC)7	1705	60.046	59.988	GCAGCTGTTGATCACGGTGCCT	2059	59.988	59.091	355
45	VN01637	AGGCCAGAGCTAGGCTGGTGAA	(TGA)5	509	59.325	59.518	TCACCCAAGCCTCCTGCCTTCT	659	59.518	59.091	151
46	VN01838	TCAAGAACTCCTAGGCGCCGCT	(CAC)5	27	59.985	59.537	ACGTGGGCACCTCAGGTTTTGG	285	59.537	59.091	259
47	VN01894	GCTTCTCCAAGGGAAGCAGCCT	(CTG)5	784	58.819	59.919	CCCTTTTTCGGCTGGGCACCAT	1117	59.919	59.091	334
48	VN01906	ACCTGACATGGAGGGTGCTGAGA	(TGA)5	1210	59.044	57.314	TGCATCATCTTCATTGCCATCACCA	1710	57.314	44	499
49	VN02065	TCCGGGCTCAGCTGGTCTTTCA	(CAG)6	531	59.853	59.992	GCTGCTGCTGCTGTTGTTGCAG	820	59.992	59.091	290
50	VN02081	ACCATGCTGATGAGCTCCACCATA	(AAG)6	45	57.712	59.597	GCTTGCCCAGTAGGGCCAAACA	217	59.597	59.091	175
51	VN02099	TCGCTCTCGCTCTCTCAACGCT	(TC)7	23	60.052	60.369	TCGACCACCTTCACGGCTTGGT	311	60.369	59.091	289
52	VN02210	ACCATCACCACCACCACCAACA	(AAG)7	202	58.277	58.399	TGAGAAGCAGCTGATGAAGCGGA	399	58.399	52.174	197
53	VN02234	AGGGTAGCAGTGCAAGAGGAGC	(CAG)5	180	58.31	59.861	CGGTCCCTGTGCTTGTGCTTGT	536	59.861	59.091	357
54	VN02269	TGATCTGGCTCTTGCCTCGCCT	(AAT)8	405	59.983	59.921	CCACTTGGGAACCGCCAAGCAT	736	59.921	59.091	332
55	VN02289	AGCTTTTCTTTTTCCCCGGTCACA	(CT)7	66	57.197	60.049	TGTGTTGGGGTGCAGGCTGTTG	311	60.049	59.091	248
56	VN02294	CGGCAACAATGAAGTCACAAGAACCA	(TCT)5	27	58.505	60.047	ACAGTCAGCCCCAGTCCTGCAA	194	60.047	59.091	172
57	VN02302	AGTCATTCAGGTTCAGGCGGCG	(TCC)6	34	59.483	59.793	TTGGGTTTGAGGCAGCAGCGTT	205	59.793	54.545	172
58	VN02315	AGGTGCAGGGACGAAGCCAAGT	(TGG)7	89	60.371	59.915	ATGGAAGGAGCTGGAGGCAGCA	361	59.915	59.091	273
59	VN02347	ACCAACATCAAACCCGGACTGCT	(TAA)5	138	58.749	60.241	GCTGCCTGCTTGAGCACCACAT	374	60.241	59.091	238
60	VN02354	ATATTTTCCAGCAGCGGCAGCG	(GCA)5	39	58.548	59.876	GCCTTGATGCGTGCACCGATAGT	472	59.876	56.522	433
61	VN02384	AAACGACGCCGTACCCGCAAAA	(CAGAGA)5	123	60.177	58.474	ACACGCTTCTCCTCCTCCTCCT	436	58.474	59.091	314
62	VN02422	ATGATGGAGCCTCCTTTGGCGT	(GAA)6	34	58.289	58.065	TGTCTTAGGCTCTGCCATGCACT	328	58.065	52.174	294
63	VN02440	AGAGCCGGTGGAGTGAAAGGAGA	(TCT)5	36	59.052	60.052	TGCCGGTGATCAGCAGCTTTCG	416	60.052	59.091	382
64	VN02446	ATAGGACGTGGGGTGGCTGCAA	(AAG)5	178	60.177	59.655	TCCTCACCTAACCGCCCATGCT	524	59.655	59.091	347
65	VN02462	CCCAGCTTGGGAAGGCAGGATT	(AG)6	415	58.804	60.046	TGCTGTCCCAGAGGTTGGCCTT	717	60.046	59.091	303
66	VN02498	ACCCTCTTTACAGTCCAGGCAGAGA	(TCA)5	101	58.606	59.735	TCGTCGAGCTTCAGCGGGTACT	237	59.735	59.091	140
67	VN02526	CAGGCCAATTCGCCGCATCTCA	(TCA)6	120	60.114	59.86	TGTTTGGTGGAAGTCCGCTGGC	370	59.86	59.091	251
68	VN02545	ACGACGACGAGGACCCAGTTGA	(CAG)5	86	59.606	57.585	TGCTCTCTCTTTTGCTGCTTTGCT	216	57.585	45.833	129
69	VN02551	TCCTCCTCCACCAGGAGCAACT	(GCT)5	90	58.656	59.479	ATGCCTGAAGCCACCGTAGTGC	366	59.479	59.091	277
70	VN02573	GCTTCCGGCTTGGGTTGTCTGT	(AAG)5	603	59.604	58.891	ATCCCTTGAGCAGACAGCAGGC	1022	58.891	59.091	420
71	VN02646	AGCCGAAGCTGGCCTTCTCTCA	(GAA)8	165	59.919	59.862	ACAGCTCTTGCCCACTAAGCCCT	506	59.862	56.522	341
72	VN02649	ATGGGCTTGGGCTTGGTTTCGG	(GAT)9	227	59.919	59.927	CAACCAGCCAAACTTTGCCGCC	577	59.927	59.091	351
73	VN02674	GGGTGTGCCTGCTGGAAATGCT	(CCT)6	828	59.92	58.97	GGGTGGTCGAATCGGCATCTGT	1089	58.97	59.091	262
74	VN02704	AACGGCCGGTTCAAGTGCGTAG	(AAG)5	142	59.991	60.112	AACGTTCACCCAGGGGAGGCAT	583	60.112	59.091	442
75	VN02756	AGGCTTCTTGGGATGCGAGCAA	(AAG)5	56	58.823	59.675	ACGGCAACAGTAAGTCCCGTGC	524	59.675	59.091	469
76	VN02761	GAAACGGCACTCACGCAGACGA	(GA)6	35	59.993	59.31	TGCCCCAAGAATTTGTGACGGCT	515	59.31	52.174	480
77	VN02792	TGACTCCGCTCAGGCTGACGAT	(TGA)5	126	59.731	59.991	CATTGCCTTTTGCGTGCGCCTT	429	59.991	54.545	304
78	VN02889	TGGAGATGAAGGCTGCAACGTCT	(CGC)5	24	58.328	60.052	GCAAGGACGCCTGCTCGACATT	387	60.052	59.091	365
79	VN02975	GCGTGCAAGGGAACCGAACCTT	(GAT)5	1407	60.177	58.883	TGCTGGGCACTGGTGTGTTTCT	1579	58.883	54.545	173
80	VN02985	GGAGTTGATGGAGGAGGGGCTTCA	(AGA)6	1016	59.694	57.001	TCCGATCTGACTGGTATCATGCCT	1117	57.001	50	102
81	VN03051	AAAAGCCCGCCGAGAAGAAGCC	(AAG)5	56	59.987	59.788	ATGATGCCCATGGCCTTGCTGG	263	59.788	59.091	208
82	VN03117	CTCGCCACCGCCATTTCGTTCT	(CT)6	92	60.053	59.512	TGGGGCAAATCAGGGTCAGGGA	515	59.512	59.091	424
83	VN03127	AGCAGGTGGTGGAAGCTCCGAT	(AGG)5	597	59.917	60.051	GCAGCAACAGCGCCCAGGAATA	1091	60.051	59.091	495
84	VN03162	TGCACCCAACAATCACGCGTCT	(CT)8	65	59.608	60.051	TTGCACTGTTGCTGCGTGGTGA	273	60.051	54.545	209
85	VN03181	TGGCTGTCCCAGTACGCCAAAG	(ATC)5	61	59.093	59.986	CATGAGCTGCTGCTGGTGGCTT	301	59.986	59.091	241
86	VN03185	TCACAGGCCGCAGATCACTCCT	(ATG)5	1429	59.66	59.919	TTTCCGCTGGAGCCTCTCTGCT	1665	59.919	59.091	237
87	VN03246	GGCCTGCGTGAATGGCTGGAAT	(TGC)5	211	60.05	60.054	GCAACAGCTTGCCAATGCGTCC	658	60.054	59.091	448
88	VN03318	TCAAACCCGACCTGGCCATCCT	(GCC)5	76	59.849	59.494	CGACACGTGGCCGACAGATTGA	232	59.494	59.091	157
89	VN03320	GGCCGTTTGCGCGTACCTTAGA	(AAG)5	126	59.804	59.007	TTCCCAGCATCACCAACCCACC	371	59.007	59.091	246
90	VN03444	TGTGCTCAACTTGGTTGGCAGTCA	(TGA)5	506	59.23	59.917	AGGGACATGCCGCTCTCCTTGT	783	59.917	59.091	280
91	VN03449	TCCTTCCAGTGGCACACCACCA	(CCA)5	2031	59.981	59.673	GTGCTTGAGAACAGCCCGCTCA	2484	59.673	59.091	454
92	VN03457	AGCCTCCGGCCAAGTCACAAGT	(AGC)7	260	60.371	60.177	TGGGGCACCATCCATGCTCACT	423	60.177	59.091	164
93	VN03466	TTGCGAGAACCCTTGCCAACCA	(GCC)6	144	59.211	60.177	ACTACTCGGCGGGGCAAACTCA	411	60.177	59.091	268
94	VN03494	AGGATGTGCCCACCATACGGCA	(GGA)5	131	60.242	59.922	TTTCTCCCTGCCGCAAAGCCAG	382	59.922	59.091	252
95	VN03504	TGCGAGGCGATCGAGGAGAAGA	(ATA)6	234	59.544	59.612	TGGCGAGACGTTTGCAAGCTGA	579	59.612	54.545	346
96	VN03525	ATGCAGCCCTCTTAGCTGGGGA	(AGC)6	33	59.385	59.532	ATGCTGGTGGTGGTTGTGGTGG	487	59.532	59.091	455
97	VN03533	AGGTTTTGGGGCCCCTGGTGAT	(ATG)6	743	60.043	60.242	AAGGCGACGGAGGCCAACCATA	991	60.242	59.091	249
98	VN03550	ACAAGTTCCCCCAACAAAATGGGAT	(TTC)6	38	57.022	59.604	CCACGAAGCTGGTTCTTGCCCA	314	59.604	59.091	280
99	VN03552	TCGTTTCGCGTCGCTTCCACTC	(TCC)6	161	60.055	59.595	AGTGCCTGGAGAGGCTTGACGA	335	59.595	59.091	175
100	VN03574	GGTGTGCTTTTGGAGAGGGACGA	(ATG)5	503	58.828	59.407	TCGGTGAGGACAGAGGACGCAT	833	59.407	59.091	332
101	VN03671	TGTCAGCTTCTCCCGCCGTACT	(CCA)5	46	59.665	59.737	CCGGACGAGCACATGGCTTTGA	300	59.737	59.091	255
102	VN03920	ATGAGCAAGCTGAGGGACAGGA	(TGA)5	451	57.362	59.081	ACCCATCTGACTTGCCACTGCC	718	59.081	59.091	268
103	VN03950	TGCAATGTCTCCGCAGGCATCAT	(AAT)6	52	59.255	59.802	GCCGCCTCCGAAATCTGACGTT	279	59.802	59.091	229
104	VN03953	TGGCACAAGCTCATCAGCACCG	(GAA)5	329	59.988	58.177	TCGGCTGGCTTCACTTCCTCAA	821	58.177	54.545	493
105	VN03955	ACGGAGTTTGCCCCATCATCATCA	(GAA)7	267	58.443	59.919	AGAACGGCACAGAGGGCAGCTA	687	59.919	59.091	423
106	VN04007	CGGCCACCGCCATTTACACAAC	(CCT)5	22	59.245	59.991	CCGGTCAACTTAACGGCAGCGT	164	59.991	59.091	143
107	VN04089	TCGAAGAAGCAGCAGCAGGGGA	(AAG)7	124	60.177	59.92	TTCTCGATCACCACTGGCGGGT	551	59.92	59.091	428
108	VN04101	TGCGTCTGCGTGTATTGGACTGC	(AGA)5	39	60.057	60.048	ACGTTGCCACCCTGTCCTGACT	275	60.048	59.091	238
109	VN04102	CCTGTGACACCACCTGCAACGA	(TCA)5	787	59.29	60.177	AGCAACAGAGCCTGGCATCCCT	1260	60.177	59.091	474
110	VN04124	AAGCAGCAGCAGCATCAGCAGT	(ATG)6	112	59.667	59.212	GCCTGTAAGCAACAAAGCTGCCC	246	59.212	56.522	134
111	VN04164	CGCGCTGATACCGACGGTGAAT	(GAC)5	79	59.684	59.657	TCATCGCCTCCCCACTCTTGCT	470	59.657	59.091	392
112	VN04167	AACCAGCAAGGCCAATCCTCCC	(CAG)5	31	59.068	59.854	TGGCGCTGGTAGGACCAGAACA	161	59.854	59.091	131
113	VN04182	GCTTGCTTCTAGTCCTCACCAGCC	(TAA)7	272	59.3	59.476	GGGATCATGCCAAGCACCGACA	573	59.476	59.091	304
114	VN04237	CGAACCAACCGAACCTCCGCAA	(GAG)7	44	59.927	60.048	TTGGTGTCCCAACCGAGACCGT	442	60.048	59.091	399
115	VN04284	TCTGCAACAGCGACGGCAAGAG	(ACC)6	148	59.991	60.365	ATTGGCGCTTTCCTCGAGCAGC	259	60.365	59.091	112
116	VN04310	GGCCATTTCCCTCAACTCTCCATGC	(AGC)5	27	59.834	59.353	TCCGCTGCTCCACCAAAGACAC	287	59.353	59.091	264
117	VN04323	TGGAGCAACAGGCACAGCTTCG	(CAG)6	1526	59.925	60.681	TCAGGTTTTGTGGCCGTGCTGC	1805	60.681	59.091	280
118	VN04367	TGGCGGCAGCAGCTACTACTACTT	(TTC)5	25	59.762	59.988	TTTCCGGCGATTTGGACGGTGG	404	59.988	59.091	382
119	VN04406	AGGGCTCCATCACCAAACTCCGT	(GAA)7	51	59.863	58.347	TCGTCGTCACTCCAATCAAGCCA	302	58.347	52.174	252
120	VN04437	ATGGGCAAAGCTTGCCTCCACC	(GA)7	977	59.919	60.303	CTTCGAGGCAGCAGCATTGGCA	1326	60.303	59.091	350
121	VN04480	ATGTCAGGGGCAGCCACTTGGA	(AAC)5	43	60.111	59.667	GCCGTGGAGTGGCCATGAAAGT	335	59.667	59.091	293
122	VN04488	CTGCAACTCCAATGGTGCCCCT	(CTC)8	61	59.335	59.916	ATCTCTGCCGGGCCTTGGTCTT	390	59.916	59.091	330
123	VN04516	AGAGGGACAAAGCAGAAAACGCA	(CTG)6	43	57.165	59.925	TCTGGCCAACGCGACATTTGCT	422	59.925	54.545	381
124	VN04539	AGCTTGCAGCCATGGAAAGCCA	(ACC)5	269	59.595	60.369	TCACCCTTTCGTCTGTGCCGGT	653	60.369	59.091	385
125	VN04675	AGCGCTCCAGTGCAGGGAGAAA	(GAA)5	320	60.435	59.377	AGTGGAAAGCTGCTCTGCCTTGG	466	59.377	56.522	146
126	VN04789	ATGGCTTTGGAGACGACACGGA	(TTC)6a(TCT)5	72	58.256	59.338	AGCTTCTTGGCTGCTGGTGCAT	394	59.338	54.545	323
127	VN04846	CCGCCAATGTCTCCATCTGCCA	(CAG)8	94	59.218	60.113	TGGCACCCCAAAAGAAGCCTGC	585	60.113	59.091	492
128	VN04856	ACAGCCAAGCCCCAAAACAAAAACC	(CTT)5	26	59.266	59.616	ACGAGCACTCAACGTTGCCGAA	415	59.616	54.545	393
129	VN04861	TCGAGGGCGAACAGCTGAGACA	(GAG)5	701	59.923	59.016	GCAGCTGCTTCATTGCTTGAGCTT	922	59.016	50	220
130	VN04887	GCTTTGGAGGCAGCGGTGGATT	(TCT)5	76	59.986	60.491	CCGAAGCAGCAAAACCCTCGCA	303	60.491	59.091	228
131	VN05004	ATGGCGGCAAAAGTCCACCACG	(GGT)5	338	60.492	59.624	TCAGCACTCCGTTCCGTGTAGGT	735	59.624	56.522	397
132	VN05048	CAGCAACTTTTCCGCAAACGCC	(GAA)8	26	58.396	59.315	CATTCGCAGCGCCACACGATTT	519	59.315	54.545	494
133	VN05054	TTGCTTCCCGCACAAGCTCCAG	(TAA)6	316	59.924	60.113	ATGCCCCAACAACAGCCACCAC	607	60.113	59.091	292
134	VN05084	CATGGCTGCTGGGACCCATTGA	(AAC)8	194	59.14	60.239	TGCCTCTCGGCGTGTTGTTTCG	500	60.239	59.091	307
135	VN05094	ACCCGTATTTGCAATCTGGGTACCAT	(ATG)10	72	58.341	59.554	TCCTGAGAGGTTTCTGGCGTGGT	321	59.554	56.522	253
136	VN05138	GCGGCTGGAATTCAGGTTGCTCA	(GCA)5	350	59.994	59.595	ATCAGCAGCCCTTTTGGCAGCA	840	59.595	54.545	492
137	VN05161	CAAGCTGCGAAGAGCACCCGAA	(CGA)8	80	59.99	59.92	GGCAACAAATTCCCCGGGCTGA	459	59.92	59.091	380
138	VN05162	AGTCACACTTCGTCGTCGTCTTCA	(TCA)6	42	58.157	59.088	ATTGCTGCACTTGAGGAGGCGT	495	59.088	54.545	456
139	VN05166	CAAACATTTGGACGCCGCTGCC	(CCT)5	111	60.054	59.46	TATCCGGGTGGGCACCGAATCT	507	59.46	59.091	397
140	VN05209	TGCAACAACTGTGGGTGGTGGT	(ATG)7	642	59.074	57.723	GCTGTCTTTACAACCGGAGGACG	936	57.723	56.522	294
141	VN05293	AGTGTTGCAGCAGTTGAGGCCA	(TTC)8(TGC)5	127	59.212	59.334	TGCTTAGCCGTGGGGTCTCTCA	329	59.334	59.091	203
142	VN05381	TCCGGGAAAGAGTTCGGCGGAT	(AG)6	177	59.985	60.112	TCTGCAGTCCAAGGAACGCCCT	392	60.112	59.091	216
143	VN05385	TGTCACAAGGACACTTTCTCTCCCT	(AG)8	38	57.286	59.744	GCACCGACGACGACATGTTGGA	328	59.744	59.091	294
144	VN05411	AGCAGCATCAGCAACCACCACC	(CCT)6	725	59.922	59.992	GCAACTCGTGAGCGGAAACCGA	1018	59.992	59.091	294
145	VN05473	TGCTGGAGAGCTTGGCTTTGCC	(GAA)5	758	59.922	59.338	ACACCATCTCCCTCACCGTCGT	1025	59.338	59.091	268
146	VN05505	ACGTGAAAGATGGAAGCGGTGGT	(CAG)7	114	58.828	59.989	CGGCGTTGCCTGTTGAGACCAT	320	59.989	59.091	208
147	VN05511	ATAGCAGCACCAGCAGCACCAG	(CAA)5	50	59.476	59.981	TGGGTCGGGTTGTGAAGTGGGT	255	59.981	59.091	206
148	VN05615	CGGTTTCCAAGCGCGTCCGATA	(GCC)6	83	59.868	59.592	AAGCTGGGGTTCGAGCTGAGGA	210	59.592	59.091	128
149	VN05617	TCGCGTCCACTCCCTCCTCAAT	(TGA)5	134	59.402	58.313	ACCCTGACCCCTCCTCTGACAA	322	58.313	59.091	189
150	VN05662	GACCGTGATGATGACGCAGCCA	(CGC)5	115	59.551	59.925	GGAACCCCAAGCTCGTTCGCAA	461	59.925	59.091	347
151	VN05717	CGTCGGCGAATGGGGTTGTTGA	(CAC)6	182	59.99	59.24	GGGAACTCCCGTTCCTTACACTGC	630	59.24	58.333	447
152	VN05778	TTGGCCATGGATCAATCAGATCAAACA	(ACA)5	42	57.236	59.992	GCTGCTGTTGTTGCTGCTGCTG	289	59.992	59.091	253
153	VN05802	ACCCCAGTTCATCTCCCCTCTCGT	(AGC)5	95	60.417	60.112	AGCTCTGAGCAGCACCACAGGT	472	60.112	59.091	380
154	VN05850	TGGGTGAGTCGGGTGAGCTTGA	(TGA)5	677	59.529	57.239	ACATCAACCCTACCAATCATTTCCACC	805	57.239	44.444	124
155	VN05860	TGCTCCAGACAGCACCACCAGT	(AAG)5	23	60.047	59.348	TGGTCCTTCTTTGCGACCTGCC	362	59.348	59.091	340
156	VN05914	GTTCTGCGAGTGGTCGTCTGGT	(ACA)5	111	58.858	58.661	TCTCTCCCGGTTCACTTTCACACG	318	58.661	54.167	206
157	VN05916	GCAGCAGCTAAGAAGCCAAGAGTGG	(TGA)8	259	60.063	59.233	CATGCCACGGTAACTCCAGCGA	755	59.233	59.091	500
158	VN05979	AGTAGAGGACCACCACCTCCTCCA	(CCA)5	156	59.563	59.717	AGAGGTGTGGTGGGGCTGACAA	319	59.717	59.091	166
159	VN06003	TCGACAACCGCAACGGAGGGTA	(AGA)6	31	60.177	59.802	TGGACTGACTCTTGCCCACTGCT	287	59.802	56.522	256
160	VN06026	ACGCGGATCCATGCTCCCAGAT	(AGA)10	97	60.113	59.659	CATGGCCTTGGCCTTTGCCTCT	444	59.659	59.091	348
161	VN06073	AGAGCACGCATTTGGCTTGGCA	(TCC)5	219	60.177	59.463	GGTACTGGTGGAGGTTCGCTAGGT	337	59.463	58.333	117
162	VN06084	TGGGGAGCACTGGCCATAAGCA	(AAG)5	62	60.177	60.058	CCAGCAATGTAAGGCTGAGCCACC	346	60.058	58.333	283
163	VN06100	AGTGCCTTGGGAAGCTCATCTGT	(TCT)7	62	57.986	59.859	CTGGCGCATCATCCATGCTGGT	267	59.859	59.091	207
164	VN06117	GCCGTGAGGGAATCCAAAGCCA	(CTG)5	169	59.407	59.362	CAGCTGCGGCGGAATAGTAGCA	270	59.362	59.091	102
165	VN06265	ACTGCGATCAGTCACGCAAGGC	(AGC)5	444	60.053	57.311	TCACCATGGAATTGGAAAGCAGCA	701	57.311	45.833	256
166	VN06271	TTCTCCTGGACGCCGCCAATCT	(GAA)6	149	60.242	60.177	CCCGCATTCGAATCGCCACCAT	608	60.177	59.091	460
167	VN06310	TGCCATTTGGTGGTTGTGGGCA	(TCT)6	38	59.722	59.647	CCTTCTCAACCTTTTTCCGGCGGT	294	59.647	54.167	255
168	VN06358	AGAAGCAAAGCAACCGTGGAGAA	(AAG)5	39	57.165	59.849	TCTCCCTGCACCATCCTTGCCA	384	59.849	59.091	347
169	VN06365	TGGTCATCTCTTCCAACTTCGACTCC	(TCT)7	36	58.1	60.435	TCAGCTCCTGCAAAGAGCCGGT	310	60.435	59.091	279
170	VN06387	AAAAGAAAGCGGAGGCGGAGGC	(AAG)5	89	59.987	59.668	TCACTAGTCGGCGTCACTGGCT	464	59.668	59.091	376
171	VN06456	TGGTGGAGGCAGTGGAGGGTTT	(CAA)7	81	59.715	59.986	GGCTGCGGAATTTGCTGAGGGT	380	59.986	59.091	300
172	VN06463	TGGGAGTCGAAGGCACCATAGAG	(AAG)6	24	57.645	60.054	CTTTGCGTCGACGTAGCCCGTT	246	60.054	59.091	224
173	VN06532	ATGGCTTCGCTGACGGTAACGG	(AAG)5	22	59.552	58.942	CGAGGAGCAGCATTCTAGACTTGGG	337	58.942	56	313
174	VN06543	TGAGAACCAAACTCCGGTGCCT	(TCT)6	23	58.101	59.918	TCATGGGGCGGCTCACAGAGAA	256	59.918	59.091	234
175	VN06576	TCGATCCTCCACCGTCCGATCA	(GAA)5	134	58.959	59.359	TGGCTCTGACCAGGCCTCTCAAT	534	59.359	56.522	400
176	VN06712	AGGACGGTGACGGCATGGATGA	(AAC)6	119	59.984	59.35	GCGCTTAGGGGTGTCAACCACA	465	59.35	59.091	347
177	VN06718	ATGGCAGCGCAGGTCTTCCAAC	(GAT)5	952	59.987	59.739	TGCCAGCACCCCGAGGATTATCA	1211	59.739	56.522	259
178	VN06726	TGGAAGAGCTGCTCAAAAGACCCA	(CAA)5	25	58.262	59.865	CGGATTCAATGAGGGCACGCGA	280	59.865	59.091	258
179	VN06769	ACCATCCTGACAAGGGCGGTGA	(GGT)5	140	59.851	59.921	ACCAAATGGGCTGCCACCGAAG	336	59.921	59.091	197
180	VN06797	TGTGGAGGGTGATGTGGACACGA	(AGA)6	106	59.556	59.627	AGTTTCTCAGCAGCCTGTGTGCC	579	59.627	56.522	474
181	VN06821	TCTACAGCGGCGAGGCAATGGA	(GAC)7	134	60.305	60.177	AGGGATGTCCACAAGCCGCTGA	607	60.177	59.091	474
182	VN06846	CACTGACGGCGCTGCAAGAGAA	(GCG)5	203	59.991	59.784	TCCTTGGGGTCTTCGCCTTGGT	445	59.784	59.091	243
183	VN06886	CGATCGAAGGCATGAACGGCCA	(GCG)7	113	59.865	59.404	TCTGCGTCCACCACCTCCGTAT	255	59.404	59.091	143
184	VN06896	AGCCAGGGAGCAGCCAACAAAC	(ATC)6	80	59.856	59.259	GCCTGGTGTGCATCCGTTATCCA	517	59.259	56.522	437
185	VN06914	TCCCAAGGCCTCAAAGCAACCC	(CAG)7	27	59.267	58.098	TCTGCTGGCTTGTTCTCACCCA	149	58.098	54.545	123
186	VN06919	TGCAGTTGATGAGCCGTGGTCG	(GGA)5	51	59.74	60.24	AGCGCAAACCCCGTAAGGCTTG	300	60.24	59.091	250
187	VN06936	ACCATGCTCTGGTGAACTGCCA	(GAA)6	197	58.423	59.185	TGCTTCCTCTCAATCTTTGCAAGCCA	536	59.185	46.154	336
188	VN06965	ATGCCGCTCATGACCACCAGGA	(ATC)5	965	60.242	59.984	TCCGATCAGGCGAGCCTTGGAA	1276	59.984	59.091	312
189	VN06985	GCCGCCAGTGATCCGAAGGAAA	(GA)6	207	59.481	58.924	TCCTGGAGTGCTGGGTTCTGGA	642	58.924	59.091	436
190	VN06986	CGTTCGTTCCCGACGAAACTGC	(TCT)6	102	59.024	59.596	CCCACACATGCTGCTCCCCAAA	382	59.596	59.091	281
191	VN06989	GTTGTACGGGACGACGCCGTTT	(GGT)5	525	59.992	60.241	ACGGTAACGGTGACGGAGGCAT	898	60.241	59.091	374
192	VN06993	AGGAAGCAAATAGACTGCAGACGG	(GA)8	34	57.01	58.988	CGCAGCAACTTCATCCCAAGGC	515	58.988	59.091	484
193	VN06997	AAGAGCCGGTTCGCTTCGCTTC	(CTC)7	106	60.053	58.963	GGTCCATGCTTCGACCCGGATT	406	58.963	59.091	301
194	VN07039	ACGGACGCTGCTGCTTCTTCTT	(CTG)5	22	59.102	59.145	TGCAACCTTCACAGCACCACCA	444	59.145	54.545	423
195	VN07139	AACCTGAAACGGGTGCCTCCCT	(TGA)5	227	60.046	60.551	CGGAACAACAGCTGCATCCGCA	516	60.551	59.091	290
196	VN07184	AAGGCGCCATCCTTCTCCAACA	(CTG)5	840	58.49	59.917	ACTGAGCCCCGACTTGCCATCT	1274	59.917	59.091	435
197	VN07245	CTGAGCTTGTTCAAGGCGGCCA	(GAC)6	668	59.924	59.927	TGCAATGTCCGCCAAACGACGA	1014	59.927	54.545	347
198	VN07261	TGGCAACGGATGGCACAGCTTC	(CAG)5	597	60.24	58.5	AGAAAGGTGCACGCCAGGATCA	792	58.5	54.545	196
199	VN07293	GGCAACGACGAGCCAAAAACCC	(CGC)5	57	59.432	59.991	TTCGCCAGAACCTTCGAACGCC	411	59.991	59.091	355
200	VN07297	TAACACCACCGCTGCCACCAAC	(TCA)7	75	59.86	60.365	ATGCGCTTCTGGCGGTACTTGC	512	60.365	59.091	438
201	VN07318	ATGGGAAGCAGTGGGAGTGGCA	(GTG)5	226	60.111	59.87	TCAGAAACCCACGAGTCTCCGCA	714	59.87	56.522	488
202	VN07375	TACAATGAAGCCGCTGCCCTGC	(CAA)5	214	60.051	59.667	AACGCGGAAAGGGAGCAGCAAT	384	59.667	54.545	171
203	VN07473	TGGCTACGCTTTCAACTTCGTTCA	(TTC)8	25	57.386	60.43	CTCTTGTTGCAACCGCTGGGCA	288	60.43	59.091	266
204	VN07476	AGGCAGCAAGCCATCGATGCAA	(TGG)6	490	59.73	59.915	TCCTGCCGTTGCAGGGGGATTA	924	59.915	59.091	435
205	VN07506	CGCAAACCATGGCTCCCCACAA	(TCT)5	94	60.177	59.512	TTGGGCCTCCACAGGATTGGGA	336	59.512	59.091	243
206	VN07527	AGGGCCCCCAACTGCTGGATTT	(ATC)5	50	60.376	58.949	AACAGGCAAGCTTCGTGGGGAA	330	58.949	54.545	281
207	VN07575	GCTCCGAAGGTTGCTGCTGGTT	(GAA)7	601	59.924	59.85	TCAGCTTCCCTGGCTGCCTTCT	1001	59.85	59.091	401
208	VN07623	TCAGGTGCGGTTGACACGAAGC	(AAG)5	427	59.928	59.472	TCAGCAGCAACTGGTGGTGCAA	695	59.472	54.545	269
209	VN07699	TCACCAGCATTGACGCACTTGA	(AGA)5	28	57.123	58.646	AGCAGCATCTAGTGCTTCGCCA	315	58.646	54.545	288
210	VN07724	GGGTTCGTCAGATGACCCGCAT	(ATC)6	56	58.97	59.732	CTGCTGCTCCGGGACATTGCTT	330	59.732	59.091	275
211	VN07736	CAGCATTTGATGACCGTGCCGC	(CAC)5	391	59.623	59.99	CCGCCGGTTCGCTCTTCACTTT	823	59.99	59.091	433
212	VN07812	GCAATCGTTACGTCTTCGCCGC	(AAT)6	134	59.454	59.928	TTGTCGGTGCGAGGTTGCAGTC	565	59.928	59.091	432
213	VN07824	AAGGTGATCCCGTTGACGCTGC	(TGA)5	249	59.737	60.113	TTGCAGGGCTCGACTGTGAGGT	636	60.113	59.091	388
214	VN07831	TCAACGGCCTGTGGCTAGGACT	(GA)6	2094	59.593	59.797	TTCGAGGCTCGTCGATCTGGCT	2288	59.797	59.091	195
215	VN07854	GCTGTTGCGTCGCCTCCATCTT	(TCA)6	169	60.052	60.177	ACGGTAGCAGCGGGTGACAGAA	336	60.177	59.091	168
216	VN07858	GAAAGTGAAGTTGATGCTACTGGTGGT	(TGA)7	87	57.439	59.866	TGTGGACCTCCGAGACATTGCCA	386	59.866	56.522	304
217	VN07863	GTGTGCGTCGCTGGTTTCAACG	(AAC)5	50	59.753	59.726	TGAACCTGGTATCGGCTCGCCT	386	59.726	59.091	337
218	VN07884	CTCACGACCTCACGCACAGCAA	(TC)12	80	59.68	59.922	ACAGCAACGACGGAGAGAGGCT	262	59.922	59.091	183
219	VN07909	TCCCCAAGCTGCCATCCACTGT	(GCA)7	473	60.111	59.858	TTGGTCGGGAAGCTGGGTTTGC	789	59.858	59.091	317
220	VN07932	TCCGGCTTTGGTGGAAGCTCTG	(AG)6	432	59.09	59.922	AGCAGCCTCTCGACACTGCTCA	876	59.922	59.091	445
221	VN08041	GGGTTCCTTAAGAAAGTCTCGTCGTCC	(TCT)6	54	58.929	59.534	GGTCCGAAAACCCTGCCCACAA	441	59.534	59.091	393
222	VN08048	AAGGAGATTCGTCGTCGGTGCC	(CAG)6	106	58.986	58.117	ACCAGGTCCGAGTCCGTGTTTT	205	58.117	54.545	100
223	VN08177	GGCTGAAGGCAAGGTTTGGGGT	(TTC)5	48	59.528	59.324	ACCCCCTGGAGGACGCATGTAA	444	59.324	59.091	397
224	VN08198	GCTGGCTGAAGTGGAACGCGAA	(GA)7	225	60.24	59.621	AGCTTCGTCCAGTGTCTCAGCCT	547	59.621	56.522	322
225	VN08258	TTGCCTCCCCGTTCCCCAATCT	(TC)8	80	59.847	59.985	TGCCCTCCGAAGTGCCATACGA	415	59.985	59.091	336
226	VN08270	TGCAGTCGCGACAGACAACTCG	(GAT)5	37	59.748	59.543	TGTGACTGTGGCTGTGGCTGTG	372	59.543	59.091	336
227	VN08308	AAGCTGGCAAATCAGCTCGGCG	(TAA)7	166	60.615	59.137	CCATGCAGGCCCACCATTACCA	618	59.137	59.091	453
228	VN08339	TGGGTTCCAAGGCAGCAGTAGT	(GAC)6	108	57.821	60.372	TGGCTTCCCAAGTACCGCCACA	405	60.372	59.091	298
229	VN08342	TTACAGCAGCGGCTTTGGATGC	(ATG)7	98	58.414	58.944	GCCACCTATCTTCGACTTCTCCAGC	228	58.944	56	128
230	VN08368	CGGCCAGGCTTCACCCATGTTT	(ACC)7	222	59.921	59.729	TGGCGATGGGTGCTTGGGATTG	716	59.729	59.091	495
231	VN08431	AGCCATCGGGATTCAGAGGTGGT	(GGC)5	36	59.423	59.362	CGCCATCATCATCACCGTCCGT	241	59.362	59.091	207
232	VN08448	GGAGCAGCAGCAAGGACAGCAA	(TGA)7	156	59.923	60.436	AGAGCCAACAACCTAGCCGCCA	623	60.436	59.091	468
233	VN08470	CATCGGCTGTTGCTGAGCCAGT	(GAG)5	44	59.735	57.641	CCCTCAAATCCTGCTCGGAAGC	382	57.641	59.091	339
234	VN08487	ACGGGCGGGGTCATGTTCCTTA	(CTC)5	158	59.917	59.98	TGCACACCCCCTTCTGGGACAA	623	59.98	59.091	466
235	VN08557	TGCATTTTGCAATGGGGATTGTGAG	(TTC)6	33	57.06	60.177	GGACCAGCACAGGCATGCCAAA	185	60.177	59.091	156
236	VN08562	CGTGATGCGCAGAAGGGAAGCA	(GAA)5	270	60.052	59.42	CTCCTCGGCTGCACCGTTCTTT	639	59.42	59.091	370
237	VN08569	AGGTGCTGCTGCAGAGATCGAA	(GAA)6	111	58.322	59.518	AGAAGCCTTGCTCTCCACCCCA	420	59.518	59.091	310
238	VN08573	GGTGGTGGCAGCAATGGTGGTT	(GTG)5	349	60.113	58.759	TCTTGGAGGAGTTGCTGGTGCC	513	58.759	59.091	165
239	VN08616	CGCGGCCGCTAGACATACACAA	(ACC)6	44	59.619	59.674	AAACGGAGGAGGTGCGAGTTGC	206	59.674	59.091	163
240	VN08620	ATGGCCGTGTCTTGCCCAAGTG	(TCT)6	434	59.922	59.416	TGACACACTCTCCAATGGCGGC	681	59.416	59.091	248
241	VN08642	TGCCATGGTCGTCTCCAGCACT	(AAG)5	216	60.177	59.915	ACCCTGTTAGCGGGCATCCCTT	494	59.915	59.091	279
242	VN08654	CGCAGCGGTACCAACACTACGA	(CCA)7	32	59.247	59.922	AAACATGGCCACAGCCCACGAG	436	59.922	59.091	405
243	VN08665	TTGCAGGCGCTTGGCAAGAGAA	(CAA)5	452	59.859	59.662	CATCCCACTGCTGCTTGGCCTT	928	59.662	59.091	477
244	VN08727	AGCTCAGTCTCAACCGGGCCTT	(ACA)8	233	59.852	60.053	GCTCATCCGAAACAACCGGCGA	496	60.053	59.091	264
245	VN08732	CCAACGGCAACAACAACACCGC	(TCA)6	79	60.177	59.72	TCCACCACCTTGTCGGGGTGAA	545	59.72	59.091	467
246	VN08778	GGGCCTAAGCCTGGGAAACCAA	(ACC)6	727	58.737	59.605	CAGTGCCAGAACCAGCAGCAGT	892	59.605	59.091	166
247	VN08936	GAACTCCACGGCCAACACCGAT	(GCT)5	446	59.418	60.177	ATGATGGGCGCCGCTATCAGGA	873	60.177	59.091	428
248	VN09041	ACAGCAACAACTGGGTTCGCGG	(TGA)6	103	60.428	58.839	TGTGAAGTGCATCTCGCAGCCT	565	58.839	54.545	463
249	VN09057	TGAACTTTGCCTTGGATTGCCCG	(GGT)5	61	58.344	59.43	TGCGAAGATATGGAGCGCCGTC	418	59.43	59.091	359
250	VN09144	TGGATGCTGCGCCTTTCAAGCA	(GCA)6	335	59.923	59.988	TGACCCGGGCGTGAAGAAATGC	593	59.988	59.091	259
251	VN09154	ATGGGCGCCTCTGACCCTGTAGTA	(AG)6	24	60.775	59.786	TCGAGGGGTTGGAGTTGGTGCT	348	59.786	59.091	327
252	VN09186	ACTGAGCTGAGGCTTGGCTTGC	(AAC)5	178	59.668	60.046	ACCCCAGTTGCCAGAAGCTCCA	378	60.046	59.091	201
253	VN09217	ACAGCCTCCCCTTCACTTTCCA	(TCT)6	66	57.471	60.369	AGAGTGCACCGAGCACACCACT	433	60.369	59.091	368
254	VN09236	GCAAATTCGGCTGTTTTCGCGGG	(TAA)6	266	60.353	59.373	CTCGCATTGGCATCAGTGCAGC	752	59.373	59.091	488
255	VN09320	GCGCCATCTTCTCTGCTGCGTA	(TCT)6	42	59.617	58.517	TCGGGTCGGGAGGTGAAGTTTG	241	58.517	59.091	200
256	VN09335	GGTTCATCAACGTCTGGGGGCA	(GAA)5	1069	59.086	57.991	AGTTCGTTTGCGCTTTCGGACA	1428	57.991	50	360
257	VN09381	ACCCTCCATCCCGTTTGACCCA	(CTC)5	192	59.517	57.228	TGAGTGTGAGGGTGATGAACTTTTAGC	341	57.228	44.444	145
258	VN09421	TTGCCCGCCTCACTCGAAAACG	(TAC)5	1725	60.24	59.665	TGATGAAAAGGGGCCGCTGGTG	2177	59.665	59.091	453
259	VN09491	AAGGAAAGAGGAGCTTGAAGGAGGA	(AAG)5	44	57.087	59.991	CGGCCAAACGTCTACGGCAACT	364	59.991	59.091	324
260	VN09499	ACAGTCTTCGTGCTCTCCGTCG	(CT)21	25	58.685	60.112	TCCGGGAGTGCCAACTGCTTCT	362	60.112	59.091	338
261	VN09533	GCGATATGAAGGAAAACGGTGGCG	(GAA)6	352	58.98	57.619	TGTTGCCTTTCCCTCCTCAATCTCT	456	57.619	48	104
262	VN09624	TCCGGCTCAGACTGTCCCAACA	(CAG)5	486	59.529	60.241	AATCCCCGTTTTGCGGAAGGGC	850	60.241	59.091	365
263	VN09654	TGCAGCAACAACAACAGCAGCA	(CAG)5	131	58.66	59.923	GTGCCAGTTCCATCGGTGCCAA	533	59.923	59.091	403
264	VN09699	GGCCGCAGCAACTACTGCTACA	(CAA)7	24	59.485	60.308	AACAGGGCGGGAAACAGGGGAA	243	60.308	59.091	220
265	VN09886	TTCGAGGGCACGTGAGAGGTCA	(GAA)5	159	59.602	60.047	TGGCCAGGGAGCGGCTTATCAT	599	60.047	59.091	441
266	VN09890	TGCTCAAGATCGTGGTGGTGGT	(TGA)5	26	58.177	59.583	AGGCCTCCGCTTTCCCCCTTTA	357	59.583	59.091	332
267	VN09901	CGGTGAAGCGTCGTTTCCACACT	(AGC)5	129	59.938	59.404	GGTGGCATCTTGGAGCAGCCTT	468	59.404	59.091	341
268	VN09922	ACGAGGAGGAGATGGAAGGCCA	(AAG)5	86	58.798	59.873	GCAGCGGCGTGGAATTTTCGTC	241	59.873	59.091	156
269	VN09957	CCTCGCAGTCGCATCACTTGCT	(CTG)5	100	59.803	59.988	GCCACTCCAGCGGCAGCTAAAA	485	59.988	59.091	386
270	VN10050	CCCCACTTGCAGCAGCACCAAT	(TCA)5	52	60.177	60.37	TTGGCACCAATGCGGGCAAAGT	330	60.37	54.545	279
271	VN10084	TGGCTGATCACCACAGCTCTCA	(GCG)8	44	57.648	60.112	TGAACAGAGGGAGCAGCTGGCA	494	60.112	59.091	451
272	VN10168	ATCCCCCAGCTTTCCAGCTTGC	(GA)6	386	59.399	59.088	TGCTGCAGCTGCTTCCTTAGCA	771	59.088	54.545	386
273	VN10202	TCCAACAACGCGTCGAGCAGTC	(ATA)6	332	59.993	59.872	TGACGCTATCACGGACGTTGCG	625	59.872	59.091	294
274	VN10206	GAGGATTTCGTTGGCCCTGCGT	(CAG)5	51	59.734	57.758	TGCACCTCTTCAGTTCCCCACA	190	57.758	54.545	140
275	VN10212	CGGCGACTCCTTCGAACTCTGT	(GAC)7	93	58.677	60.177	ACAAGCGTCTCTCGCTGGGGAA	511	60.177	59.091	419
276	VN10275	TGGAAGATAGCGGTGCCGTTGC	(TGA)7	263	59.8	58.533	TCATCCTCACCACCTTCACCCTCT	748	58.533	54.167	484
277	VN10282	CCGTCGCTCGGTTGCAGAAACT	(CCT)5	83	59.991	59.989	GCGGCTTGTTTGACTAGGCGGT	351	59.989	59.091	269
278	VN10315	AGGAACCAGCCGGTGAATCGGT	(TCG)6	44	60.177	60.047	AGTGGCACCACCTAGCACACCA	294	60.047	59.091	251
279	VN10324	TGTCAGGCCCAACCCCAGACAA	(AGA)7	212	59.98	58.89	ACCACAGCCTGCGCCAATATGA	484	58.89	54.545	273
280	VN10347	TCCTGTTGCTTCGTTCGCTCCA	(AAG)6	582	58.782	59.088	ACCCTGCATTTCTGCTGACGCT	1017	59.088	54.545	436
281	VN10380	CCAAGCCCCAACATCCTGGGAA	(GAA)5	600	58.734	57.819	AGCCTGCTATTGGAGGTGTCGAA	858	57.819	52.174	258
282	VN10418	AGGAAGGGAAGCGAAAGCGAACT	(GAT)5	40	58.578	59.737	AAGACGCGAATGGTGGGTCTGC	233	59.737	59.091	195
283	VN10463	CGCACAAAAACAGCAGAAGCAACG	(AG)6	71	58.772	59.73	TGCAGCTGCCCAGTAATGCAGG	310	59.73	59.091	242
284	VN10480	AGGAGGCTGAGCGGGAGTATGA	(AG)6	935	58.609	58.812	CCCTCCTCTTGGCCACAGCAAT	1216	58.812	59.091	282
285	VN10484	ACCAGGCGAGCTTATGCTGGGA	(GAT)5	74	59.983	58.205	TCATCGTCGTCGTCGTCTTCGT	368	58.205	54.545	295
286	VN10626	ACCACGAAGTGCTTCCTGCAACA	(CAA)5	73	59.259	59.654	TGGTGTGAGTGGTGGGGTGTGA	177	59.654	59.091	106
287	VN10684	CGGAGCCATTGCGCGTTCAAGA	(ATC)5	239	60.611	57.916	AGCAAAGGAGTCCAACTGAACTTGC	675	57.916	48	434
288	VN10698	TGCTTCCTCTGCCCTCCGTCAT	(GAT)6	141	59.657	60.113	ACCGGCAGCTGGAACAGTGGTA	579	60.113	59.091	439
289	VN10710	TTCCTTCCCACCAGCAGGCCAT	(CAG)7	518	60.111	58.756	CATGAAGTTCGGGCGTGACTGC	642	58.756	59.091	125
290	VN10748	AGCAGCCGCAGCAGAACAAACA	(CGA)5	164	60.114	60.242	TCTCCTCGACATTGGCGGGCTT	370	60.242	59.091	207
291	VN10807	AAAAGGCGGCCAACAACAGCAG	(TGA)6	414	59.04	59.984	GGCCCATTTAGCCCTTTGCCGT	761	59.984	59.091	348
292	VN10947	GGTGGCAGAACTTGCCCCCTTT	(AAG)7	57	59.528	60.051	TGGCTGCCGATGCATGGTCTTG	543	60.051	59.091	487
293	VN10966	TGCTGAAGTACGCCCACCTGGA	(GAT)5	507	59.854	60.953	TCAAGCAGGGCAGCAGCTGGAA	695	60.953	59.091	189
294	VN10982	CGTTTGCAAAACTTGCCACTCGGT	(TAG)7	47	59.372	60.368	AGCCGCGGTATCATCCGAACCA	528	60.368	59.091	484
295	VN10983	CACGGAACGACGGCGTTGAAGA	(GAA)5	257	59.993	59.327	TCTGCTGGAACCTCATCCCGGT	635	59.327	59.091	379
296	VN11027	AGCGCCATGGTACTCCAGCAGA	(ACC)5	647	59.984	60.05	CGGTGGCGGTGGCATATTTGGT	1002	60.05	59.091	356
297	VN11079	GCCTGGCATGACCGGCTATGAT	(AAG)8	177	59.088	60.491	CGGTTGTGGCGATTGCTGTGGT	486	60.491	59.091	310
298	VN11098	TCGACTCATCCACTGCCTTTCCA	(TCA)5	69	57.759	58.524	AGAGGGCGGCGAGATGAGAATG	383	58.524	59.091	316
299	VN11158	GCGATGTGAAGCAGCGGAAGGA	(AGC)6	600	59.802	59.931	TCCATGACAAGCACCCAGCTTGC	800	59.931	56.522	200
300	VN11188	GCTAAATCCACCCAGCACGGCA	(CA)6	127	59.732	59.374	AAGATCGCTGCGACTGAGAGCG	323	59.374	59.091	197
301	VN11222	AGCCTCACCATTAACTCCTCCTTCA	(TCT)5	117	57.151	60.56	AGCCCGAGCACCAACAGCGATA	354	60.56	59.091	241
302	VN11254	GCTCCAGCTGGCATGGTGATGA	(AG)6	1247	59.216	58.436	TGTGCCTGGAGTGTCTGGAACC	1522	58.436	59.091	276
303	VN11256	TGAGGGTGACTGAGGCCGAGAA	(GAT)6	170	59.006	60.307	ACCCGTCTGCTTCACCCAACCA	561	60.307	59.091	392
304	VN11342	ACCATGGTCATGGCGTTGCACT	(CAA)6	1616	59.342	58.492	AGCATCCACTCCTGCTGCTTGT	1860	58.492	54.545	245
305	VN11357	TGAGGCTGTGATTCCTGGGGCT	(GA)7	1044	59.584	58.51	AGCTGTCCGATGCAGTTCCACA	1402	58.51	54.545	359
306	VN11362	GCCGAGTCATAGAGCATTTTGGGGG	(GA)7	29	59.668	60.112	TCTTTCCTCCACTGCCGGTGCT	241	60.112	59.091	216
307	VN11431	TGGGGGCGTCAAATCCAGGTAACA	(CAG)5	145	60.115	58.495	ACTGCATATTCTGAGCATTTGGCTGC	254	58.495	46.154	108
308	VN11435	ACTCTTGAACTTGGGCACTTTGCT	(TCC)7	95	57.2	60.046	AGAAGGCGGTGGGGGACAGTTT	204	60.046	59.091	112
309	VN11460	ACTTGCCGAAGGCTGCTTCCAC	(GAT)6	432	59.924	59.539	CCTCTGACTCGAACTCCGACTCGT	642	59.539	58.333	209
310	VN11464	AGCGCAGCAGGAGAACCAGAGA	(TAA)8	45	59.92	59.599	GTGCCCACCACCAGCTGTCATT	312	59.599	59.091	268
311	VN11474	AAGGCCCCTCCAGTGATGGCTT	(CAT)5	100	59.846	59.913	AATAGCTGGGAAGCTGGGGGCA	226	59.913	59.091	127
312	VN11489	CGCGACGGCTACATTCCAAGCA	(CAT)5	84	60.115	60.052	TGGCGTCGCCGTACAAATTCCC	271	60.052	59.091	188
313	VN11490	ACAGCAACAACAGCAGCAGCCA	(CAG)5	33	60.05	59.729	TGACGCATTGATTGGGCCTGGG	449	59.729	59.091	417
314	VN11493	AGCGGCAACGAAGAAACCGAGG	(GCC)5	106	59.99	60.112	TTCCCCTTCTTGGCCGAAGCCT	597	60.112	59.091	492
315	VN11553	AGCCACAAAAGCTCCTGCTCCA	(CCA)5	534	58.683	60.049	TGATGGCAGGACGGCGATGAGA	990	60.049	59.091	457
316	VN11677	TCTCTGAGTGTGGATACGGCGTT	(ATC)6	29	57.603	59.739	GCTGTCGGTCATTGTGAGCCGT	214	59.739	59.091	187
317	VN11698	TGCGTTGCTGAGCTTGGACGAG	(GAA)5	393	59.991	59.99	CATTGCCGCCAGGCACAAAACC	658	59.99	59.091	266
318	VN11782	GACGGAACTGGAACCGTGCGAT	(GAC)5	236	59.49	60.177	AGCAGGCTGTGCACCTCTCCAT	648	60.177	59.091	413
319	VN11814	TGGTCACCTTCCCCTGCTCCAA	(CAC)6	613	59.45	60.047	ACCTCTCTGGGTTGCAGGCACA	747	60.047	59.091	135
320	VN11832	TGCGCCAGCTTCTTTGCCTCTT	(CAC)6	189	59.603	60.177	GTGGCGCTTTGGTTGAGGCTGA	423	60.177	59.091	235
321	VN11858	ACGGTGGTGATTTGGATAAGAACAACG	(GCT)5	34	57.988	60.046	TCTGGCAAGCCTCCCCAACTGT	448	60.046	59.091	420
322	VN11871	AGTCCGGCCACCCCACTCAAAT	(ATG)6	211	60.112	60.295	GCGGCGGCGATGATGATGATGAA	673	60.295	56.522	462
323	VN11925	TGGCTTGCTGCATCTTTCGCAGT	(TCA)5	24	59.933	60.05	AATGCCTTGGCTGATGCCCGAC	175	60.05	59.091	153
324	VN11929	GCACTCTCCGCATCTACTCGGT	(TCG)6	106	58.221	59.987	TCGGGTGTGATCTCGTCGCCTT	305	59.987	59.091	200
325	VN11945	AGAACCAGTTGACGGGGACGCT	(AGA)5	114	60.113	59.227	CGCCCTTACCACTGCCATCGAA	481	59.227	59.091	368
326	VN11987	GCGGCAGCTTTTGTGGATTCCG	(GAT)5	79	59.558	60.114	AGCCAAACGCCTGCGACAACTT	420	60.114	54.545	342
327	VN11988	GCGTCGTCTTCTTCCAACGGCA	(TGA)8	205	59.992	60.047	TCGACCACGTCCAAAACCCCCT	576	60.047	59.091	372
328	VN12015	TTGTCCATTGTGCCGTGCTCCT	(CAT)6	614	59.02	57.292	TGCCACTGTAGGACAATGACCTCT	1088	57.292	50	473
329	VN12108	AACGGCAGCACAAAGGCACGAT	(AGA)5	23	60.177	60.177	CGCCTGTGTGCCCCATCAACAA	142	60.177	59.091	120
330	VN12216	TGGCTATCGTCTTCAGCTTGTCACC	(CTC)6	26	58.827	58.997	AGTAACGGGGGTTTCGGAGGGA	285	58.997	59.091	263
331	VN12221	TGCCTCAGCCACACACCCAAAC	(GCT)6	48	59.793	59.149	CCTCCTGCAGGTTGAGCAGCAT	509	59.149	59.091	462
332	VN12238	GGTACCGCACCACCTGTGGAAA	(CCA)8	1357	59.025	59.862	GGCCACGTCCGTCAACTTTGGT	1708	59.862	59.091	352
333	VN12239	ACAGAAACTGAAGAGACGCGAAAGC	(GAA)8	43	58.077	59.86	AACAACTGCGGCTGCTTCTGCT	425	59.86	54.545	386
334	VN12258	ATCCTAGCAACCAGAGCGGCCA	(CAA)5	1007	59.983	59.918	TGGCCTGCTCGATTCCACTCCA	1407	59.918	59.091	401
335	VN12342	ATGACGACGACGACGATGCTGA	(GAT)5	281	58.501	59.719	TTTTGGGTGGTGGGCCCTTTGG	517	59.719	59.091	237
336	VN12383	AGAGGAGGTAGATGCGAGGAAGGT	(GAT)6	230	58.185	58.513	TGCGACCACCAGTTCCTCTTCC	543	58.513	59.091	316
337	VN12408	AGTGCAAGCGGAACCACTGCTG	(CAA)6	145	60.177	58.286	TGTCGGTGGCTTCTTCGAGTTCA	308	58.286	52.174	163
338	VN12414	AGGCACCCAAGTCCCTCTATGACT	(AAG)8	73	58.593	59.922	TTTAGCCCCGGCACCTGCTTTG	300	59.922	59.091	230
339	VN12440	TGGGATCCTTCTTCTGAAGCCACA	(AGA)5	54	57.52	60.695	AAAGCTCAAGGGCGGGCAGAGT	364	60.695	59.091	313
340	VN12475	TGCAGGTGGCAAGGTTGGTAGC	(TAG)5	77	59.601	59.335	GCAAGCATCCACAATGCCTCAGC	423	59.335	56.522	346
341	VN12477	AGCGCGTTGAGGAGGAGTTGGA	(ATG)5	1064	60.177	59.553	GCTCTGCTTCATCTGCGTCCGT	1438	59.553	59.091	375
342	VN12480	GACTGCTAGCATTGGCAGCGCA	(AG)6	1122	60.365	59.987	ATCACCCAGCAGCTTCGCCAAC	1464	59.987	59.091	343
343	VN12510	TTCGTGCCCGTACGATGGTTGC	(TGA)9	270	60.053	58.967	ATCAGCACTAGCTGAACCCGCC	738	58.967	59.091	469
344	VN12518	AAAGCCCTAATCTCTGTTTCCGGC	(GA)14	34	57.221	59.43	TGTGTTCAGCAGCTCGACGGAC	250	59.43	59.091	219
345	VN12539	ACCGGAGGAGGCCAAAAGGTGA	(ATC)8	80	59.784	59.485	GTCAGCGCCGGAGTTCCAATCA	453	59.485	59.091	374
346	VN12591	TGCTTGTGGTGCTACCAGTGCT	(AGC)5	165	58.695	58.369	TGCTCTATCTGGTTGCCCGCAT	432	58.369	54.545	268
347	VN12647	TGTCCCAGCAGGGCATGGTGTA	(CAG)5	223	59.849	59.638	TGCTGATTTCCAGTCCCTCGTCCA	696	59.638	54.167	472
348	VN12658	GCCATGCATGAAATGCGTGCAGA	(AG)6	131	59.337	57.683	AGCGAAGTTTGGGCATCAAGCA	482	57.683	50	353
349	VN12720	TTCCGCCGCAGAAGATCCCAGA	(AGC)5	605	59.984	60.053	GCCGCACCTGCTTGTACGTGAT	1061	60.053	59.091	457
350	VN12725	TCAAGCCCAATCGCCCAACGTC	(CTT)5	26	59.988	59.858	TGAAGGGTCCCGCTGCCAAAAC	503	59.858	59.091	478
351	VN12781	CCCAAAACACCCAAAACCCACCTGT	(CAC)5	56	59.944	59.862	TGAAAGGTGTTGACCACCGCCG	195	59.862	59.091	143
352	VN12815	CTTCACTCCGCCGCCACCAAAA	(CCA)9	90	60.177	59.444	AAGGGAAGTCTGGGGCTGGGTT	190	59.444	59.091	101
353	VN12834	GCAACGAAAGATCACCGCCCCA	(ATG)5	751	59.988	59.984	ATCCGTTCCTGCCGCTCCTCTT	1016	59.984	59.091	266
354	VN12845	TGCAACATGCCAAGCTCTCCACC	(AAT)5	282	59.931	59.655	TCCGGGACACCCTGCTGCTATT	736	59.655	59.091	456
355	VN12876	AGGCCTCTGAAACAAGGGGTGGT	(TTG)7	35	59.732	59.861	CAGAGGGTGCGTTGCCTGTGTT	198	59.861	59.091	165
356	VN12916	TGCGCCCTTTTCACGGGGAATC	(CAT)7	66	59.987	58.797	TGTGGGAAGCCATTGGTGTCATGT	313	58.797	50	246
357	VN12938	CCGCCGCAGTTTCTCCTCGAAT	(TCC)5	88	59.551	59.743	CGTCGAACTTGGAGCGAAGCCA	262	59.743	59.091	175
358	VN13080	TTTCTTGCGGCGCGTACGACAG	(TGA)5	196	60.604	60.303	TGCGCCGGCCATCTTTCTTGAC	420	60.303	59.091	225
359	VN13092	TAAGAAGGCGGCGACTGGGACA	(CGA)5	126	59.921	60.234	AGCATCCCACTCTTCTCACCACCG	268	60.234	58.333	141
360	VN13160	ACGGTGCTGACCGTCTGGAAGA	(TCG)7	52	59.858	60.305	TCGGGCTGCACTATCAGGCGAA	548	60.305	59.091	497
361	VN13170	AGCTTCCGGGGTACCTGGTTTG	(CTG)7	102	58.493	59.988	GCATGGCCAAAAACCCAGCAGC	334	59.988	59.091	233
362	VN13184	ACCCACAACGAAGTCGAAGACGA	(GAT)5	35	58.299	59.786	AACCCACTCAACGCCTCCTCCA	486	59.786	59.091	453
363	VN13261	GCGAGCTGCTTTGAGGCAGAGT	(AAT)7	645	59.737	60.295	GGCATCCCCCAGTATTGAAGCCCT	1043	60.295	58.333	397
364	VN13263	AACAACCTCCTCTACGCCGCCT	(ACC)9	343	59.92	59.923	ACTTGACGGAGCCGGAAGACGA	475	59.923	59.091	133
365	VN13281	AGGTGGCTCCTGCTCAACCTCA	(TCT)5	185	59.522	59.803	ACGCCTTCTGCGATTGCGCTTA	489	59.803	54.545	305
366	VN13306	TCAATGCAGCAGCAAAAAGCCCA	(AAC)6	38	58.517	59.916	AGGATTACTGTGGTGCCCGGCT	353	59.916	59.091	317
367	VN13448	TGCCCCTTTGGAGGCAGATGTCA	(GA)6	289	60.113	58.93	TCTTGGCAACAACTGGGGCTTCA	644	58.93	52.174	356
368	VN13452	TTTATCCGCCGCATGGAACGGG	(ATC)6	320	59.862	59.785	TGGCACCTCACCCTCTTGCTGA	540	59.785	59.091	221
369	VN13474	GGAGGAGGGGCCATGCACATAGAT	(TCT)5	27	59.874	59.232	TGAAGCCATTTCAGCTCCCTTCCG	385	59.232	54.167	359
370	VN13476	TAGGGTTGCTCACACCGGAACC	(TAC)5	92	58.507	60.053	CACGATTCCTGTGCCGCGAGTT	423	60.053	59.091	332
371	VN13502	CCCGAGGAAAACAACCCCGCAA	(AGA)5	264	59.858	60.177	ATCGGCCACCACCACTGACCAT	730	60.177	59.091	467
372	VN13552	ACTTCACCGGTCCAACAGCAGC	(AAG)6	270	59.607	59.911	TGGTGGGGGACATGGGCATCAT	458	59.911	59.091	189
373	VN13553	TGGTGCTCAACCTCAAGGAGGCA	(CTT)5	91	60.051	60.113	AGCTGTCTCCACACCTTCGGCA	462	60.113	59.091	373
374	VN13564	TCCTGCGGATACAGCACGGCTT	(CTG)5	136	60.56	59.984	AGCGGTCATCTTAGGCCACGGT	393	59.984	59.091	258
375	VN13583	TCTGTCTGTGGGTGCTAACGTGAT	(GCT)5	32	57.869	59.677	AGACTGACGAGGCAACCGCAAC	367	59.677	59.091	338
376	VN13599	GCCACGTTAGAGCCGTTGCCAT	(GGA)5	91	60.052	59.988	TTTGCTGCAGCTTCCGCTCCTC	193	59.988	59.091	103
377	VN13609	CGACTCACAGCCCCAAATGACCA	(GAA)8	394	59.135	57.784	TCAATTCCTCATCACTCAGCTTCCCA	731	57.784	46.154	335
378	VN13647	ACACACGCACACACACAGCACA	(GCA)5	29	59.989	57.539	TTTAACTTCCCGAACGGCGACC	467	57.539	54.545	439
379	VN13651	ATGGCGGGTGGGAGGATGTATAA	(GTG)5	23	57.079	61.765	AACGAGCCCGGCGGTTTTGGAA	469	61.765	59.091	448
380	VN13660	TGAGTACCTTGAGGAGCGGCGT	(AAG)5	573	59.665	58.074	ACACGGCGGACATAGAGCTTGA	1040	58.074	54.545	468
381	VN13672	AGCACCCACATGGAGCTCTTGC	(CTG)5	66	59.408	58.748	AGCAAATCCAGGGTCAGCAGCA	489	58.748	54.545	424
382	VN13713	TGGTGATGGTCATGTCGAGAAGAGA	(AAG)6	30	57.26	59.367	TGCACCCCGAAGTCATCCTCAGA	204	59.367	56.522	177
383	VN13784	ACAGCGCATCATCTTGGCTTGCT	(GGT)5	92	59.749	59.232	TCCCAACTGAGGGGAAACCGACT	254	59.232	56.522	163
384	VN13803	ACGAGGACCGGGTCAAAGATAGCG	(TTC)5	24	60.349	60.051	TGTGCGGTCAACGGTTGCTTGT	411	60.051	54.545	390
385	VN13832	TGGGCACACAAAAGGGCAACGA	(CAG)8	146	59.728	60.047	TGGAGCCACGGGTGTTGAAGGA	603	60.047	59.091	458
386	VN13899	AGACTGTTCCAACTGCCGCACG	(TCC)7	36	59.927	59.922	TCAAGGCTCTTTTGCGGCCCTG	283	59.922	59.091	248
387	VN13962	TGACACGTGGTAGCTTTGGCGT	(GAA)5	233	59.038	59.921	AGAACGGAGAGCGAAGTGGGCT	502	59.921	59.091	270
388	VN13963	TTGAGCCAACAGGCGCAGTGTG	(AGC)5	556	60.428	59.989	GGGCAGCAGCGTGTTAGCTTGA	729	59.989	59.091	174
389	VN13965	AGGCCATGACTGGGAAGAAGTTGC	(CAA)6	134	59.166	60.177	AGCAGCAGGAGGATGTGGCAGT	453	60.177	59.091	322
390	VN14012	TCGAGTTGCCGGCTTCAGGGTA	(TGA)8	350	59.921	58.97	CCTCCCAACAAATCAACGCCAGC	465	58.97	56.522	115
391	VN14023	AACAAGCACGAGTTCACCGCCC	(CCA)5	331	60.177	59.922	TCGACGGCGGGTTTCTTCTCCT	449	59.922	59.091	119
392	VN14042	CTCGCCGCTGCGAAACTTGAGA	(CAG)5	2255	60.054	57.459	ACTTTGGGGTGGTAGCTGTCTTCT	2608	57.459	50	352
393	VN14090	TGTCCACCAAGAAAGCCGTCGC	(CAG)5	592	59.926	59.988	CCCGACCCGTTTTGATGCTGCT	980	59.988	59.091	389
394	VN14137	TCTCTTGACGGTCACTCCAAGGAA	(AG)6	138	57.255	60.177	TCAACCTGGGCAATGGCAGCAC	521	60.177	59.091	386
395	VN14174	CTGCGCTGCCTTCCCTCCAAAA	(CGG)6	47	59.922	59.986	ATGCCCCACTTTGCTCTTCCGC	427	59.986	59.091	381
396	VN14299	GCAGCGGAATCAAAGCCCGACT	(ACA)5	133	60.051	59.732	TGGCGATTTTCTTCCTGCGGGG	533	59.732	59.091	401
397	VN14384	TCATGGCTACGGGCTGCCTCAA	(AAC)8	94	60.242	59.67	TGCTGGAGCCGTGATTGTGGTG	484	59.67	59.091	391
398	VN14386	ACATGGCTGAGTTGAGCCGTCA	(ATC)5	224	58.51	60.051	TGAAACTTGGGGCTCTCGTGGGT	405	60.051	56.522	181
399	VN14392	GGGGAGCTTGTAGCCCTGGAAA	(GAA)5	158	58.218	60.177	GGCAGGCACAGTTGCACCGTTA	454	60.177	59.091	297
400	VN14497	TTCCTCATTGCCATGGGCGTCG	(GAT)6	52	59.798	59.99	GGGGCAAGGCCTAATTGCTTGCT	522	59.99	56.522	470
401	VN14501	TGCCTTTCATCATCATCGTGAGCCG	(CCT)5	75	59.673	58.608	CCTCCAATGAGGTGGTAGACGACG	288	58.608	58.333	215
402	VN14542	TGTTGGAGCACTGCTAGCCGGA	(GCT)5	363	60.177	60.055	GCCGTGCTTAAACTTGCCGTGC	510	60.055	59.091	148
403	VN14561	TCAAAACCTGATTTCGCCGCCA	(CCG)7	76	57.694	60.112	TCCACGGAAGCTCCAGGCTTGT	320	60.112	59.091	245
404	VN14579	CTGGAACGTGGCGATTCCGCTT	(ACG)5	123	60.053	59.926	ACCAACGGCTTGTCGCCTTCAG	260	59.926	59.091	138
405	VN14580	AGCAGCGGCCTCAGTTTCTGGA	(TAA)6	55	60.435	59.667	GCTCCCGTCCACTGGCATTGTT	309	59.667	59.091	255
406	VN14628	GACACGCGAGAAACTCCTCCGA	(AGA)5	25	58.68	59.594	AGCCCCCGAAACTACGTCCACT	319	59.594	59.091	295
407	VN14684	GCATTCCTTGCTTCCAAGACAGCCA	(AGC)5	25	59.948	59.92	AGATGTGTGGGGGCTTTGCTGC	280	59.92	59.091	259
408	VN14755	AGCCACAGCAGCAGCAGCATTT	(CAG)6	623	60.177	59.667	GCTGGGGACGTTGTTGAGGCAT	928	59.667	59.091	306
409	VN14816	TCCAGCCGAGAAGAGGCCGAAA	(AAG)5	78	59.92	59.788	ATGATGCCCATGGCCTTGCTGG	251	59.788	59.091	174
410	VN14822	AGAGGATTGCGTGTGGACAGGA	(TGA)5	99	57.652	59.985	GCGCCCATCTGGCCCTTTCTTT	516	59.985	59.091	418
411	VN14828	ATTGCGTGGTCCCAACAGCAGC	(GCA)5	517	60.493	59.858	GGCGGTGGTTGATTGTGGTGGT	662	59.858	59.091	146
412	VN14870	AGCAGTGACTGATGCTTCGGGGA	(AAG)7	1342	59.929	58.58	TGGCTTGCACATCCTCTTCGTCA	1628	58.58	52.174	287
413	VN14958	AGCTGGCGGTAGCAGTAGCTCA	(AGA)5	66	59.728	58.835	GACTCAAGCTCAGCCCAGCAGT	298	58.835	59.091	233
414	VN15022	CGCTTCCTCTACCAATCTCCACCA	(TTC)8	54	57.985	60.24	AAACGACCGCCTCAACCATGCC	483	60.24	59.091	432
415	VN15032	AAGTCTCGGCGCGTTTCTTGGG	(CGC)5	135	59.99	58.089	AAGGATGAAGCAGTTGCTGCGG	309	58.089	54.545	175
416	VN15034	TAGCTCGCGCATTGGGAGAGGA	(ATG)5	128	59.793	59.852	TCCAGCAGCCAGCCTCTTCACT	429	59.852	59.091	302
417	VN15057	ACACCACCCACTTCCTCCACCA	(CAA)5	136	59.384	59.923	TGCCAAGATGAGCGGCGGTTTT	359	59.923	54.545	224
418	VN15174	CCCTCAAGCCCAAACCCGTTCA	(TC)7	93	59.275	59.143	TCCCGGCCATACCGTGTAGTCA	342	59.143	59.091	250
419	VN15197	ATTGCCCCTGGTTTGCCTCGTG	(CAG)6	418	59.921	59.734	GCGGTGATGCTGCCACCAGTAA	590	59.734	59.091	173
420	VN15212	CGGCAAATTCGGTGGTGCTTGC	(TCA)6	108	60.054	59.745	CGCCTCGTGCTCACTTTCGTCA	311	59.745	59.091	204
421	VN15222	CGCGTCGTCGTTTTCACTTCGC	(AG)8	190	59.88	60.561	TCCTCCGCCGCTGCATCTTCTT	312	60.561	59.091	123
422	VN15242	TGAGAAAGCTGCGGGAATGGGA	(AGG)8	36	58.23	59.456	TCGGAACCCAACTGGGACTGGT	289	59.456	59.091	254
423	VN15424	AGCAACACTAGGCTTTCGAGGGG	(AAG)5	47	58.639	59.861	AACTGCTGGTTGTGGCTGTCGG	362	59.861	59.091	317
424	VN15448	TGCTGCGGGAAGTTGAACCTGA	(AGA)6	284	58.699	59.337	AGCAATGGCCGGGCTTTCTTGA	630	59.337	54.545	347
425	VN15483	TGCCACAGGAAGCTAATGCTGGG	(ATG)5	135	59.189	58.816	AGCAGTATGCCCATGCACACCA	581	58.816	54.545	448
426	VN15550	ACGCACAGGCCAGTCAATGAGC	(TGA)5	394	59.988	57.177	GATGATGGAGGGCTGATTCTGAGC	643	57.177	54.167	248
427	VN15561	TGAGGACCGCTTATCGCCACCA	(GAT)5	648	59.985	60.302	TTGGATGCGTTGACGAGCTGCC	777	60.302	59.091	130
428	VN15562	AGCCAAGAGCGGGGATGTGGAT	(TGA)5	87	59.981	60.051	ATTGCTTCCAGCTCAGCAGGCG	584	60.051	59.091	498
429	VN15643	AGCCAATCGCAGAGGTCAACGC	(ACC)6	105	60.052	60.112	ACCGGGTTGATGAGCTGGTGGT	302	60.112	59.091	198
430	VN15683	CAAAGCCACTTTGCAGCCCAGC	(AGCCAG)6	104	59.675	59.857	CTCCGGCCCTGTTGGCTTTGTT	294	59.857	59.091	191
431	VN15693	AGCTTTCTCGCAAGACCAGGCA	(GGA)5	1013	58.767	58.232	CACCTGCATGCTTATGCTGTGCT	1334	58.232	52.174	321
432	VN15731	CCCATCTTCGCTTCACTCTGTTGCC	(TCA)5	138	60.063	59.67	TCAATCCCGTGACCGTTTGCCC	500	59.67	59.091	366
433	VN15735	GCCCGTACAAGGGAATTGGAGACC	(GAT)5	96	59.294	59.926	TGAGTTGTTTCCACGCTCGCCC	416	59.926	59.091	323
434	VN15736	TGAGGCCGAGTCGTGGCTAGTT	(GA)6	48	59.665	59.855	TGGACTCTGCGTCCCTCTGCAA	518	59.855	59.091	471
435	VN15743	AAGCGGCGGTGATCACTTCGAG	(GAT)7	126	59.554	58.189	TGCTGACTTCCTCGCACTTCCA	429	58.189	54.545	304
436	VN15796	AATTCGGATCGTGGCCTTGGCG	(AG)6	53	60.115	59.99	CGGCTCCTTCACTGCGCTTTCA	168	59.99	59.091	116
437	VN15827	TGAGGGGCTCAGTGTTTGCTCA	(CGG)5	81	58.098	57.805	AAAGCATCTCGACCTCTCCGCT	540	57.805	54.545	460
438	VN15868	ACAACAGCAGCAGCAGCGACAA	(AAG)7	113	60.114	60.372	TGCACTGGCACTGGGAGCTCTT	492	60.372	59.091	380
439	VN15917	ACAAGCAAAGGCACTACACACACA	(CT)7	34	57.467	60.114	TGGACGGTGAGCTTGACGGTGA	290	60.114	59.091	259
440	VN15925	AGCCGGTTGCGGAAACGACTTT	(AAG)6	116	59.862	58.54	AGCCTCACTCTCCTCCTCAGCTT	304	58.54	56.522	188
441	VN15956	TCACAAGGCAGGAGCAGGAGGA	(TCT)7	81	59.26	60.177	AAGGTACGGCCGCAGAGGACAA	250	60.177	59.091	170
442	VN16032	CGCGTACACCACCGCCTTCATT	(CT)7	220	60.053	59.745	AGTGCTGACGACGAGAAACCGC	322	59.745	59.091	103
443	VN16033	GATTTGCTCGCGAAACCGTGCC	(GTG)6	260	59.873	60.052	ATCAAACCTGCGTCGCTGCTCC	723	60.052	59.091	464
444	VN16041	TGGTCAAACGGCAAGGAAGGAGG	(GAG)6	142	59.068	60.308	TCCAGGGAAACCAGCAGCACCA	411	60.308	59.091	271
445	VN16067	ATGGAGAACGGTCACGGAGGCA	(AAC)8	22	59.92	59.004	CTCGGCGGCTTCAACAGCTTTC	174	59.004	59.091	153
446	VN16124	GCGGCTGCAGCTGAGAAAGAGA	(AGA)5	742	59.486	60.112	ACCTCTGTGTCCGCACCACCAT	983	60.112	59.091	242
447	VN16131	CCAGTGCCCCTGCTGCTTCTTT	(CAG)5	26	59.598	59.922	TGCAGCATAACCAAGCCGCCAA	494	59.922	54.545	469
448	VN16221	GGATCTCCAGCATTTCTTTCACACCCA	(CAC)5	42	59.06	59.92	ATGCAAGGCCTGCACCAAGTCC	316	59.92	59.091	280
449	VN16227	TCAACCCGCAAAGGATTGCCCC	(CAC)5	1130	59.92	59.595	TGGTGAGACCTCTGCCGCTTCT	1266	59.595	59.091	137
450	VN16244	TTCTCTCCTCTTCCTCCGACCCCT	(CT)10	58	59.627	60.111	TGTGTGGGGCTGCCATCTCCTT	544	60.111	59.091	489
451	VN16252	CAGCAGCAGCAACAGCAACAGC	(AGA)7	177	59.992	57.214	TCCAATGAAACTAACAAGGCTCCTCAC	638	57.214	44.444	457
452	VN16267	TCCTAACCTCCCATTTGTGAAGACCA	(CA)7	55	57.429	60.241	TCATTGCCGCTCTCTCGTGGGT	179	60.241	59.091	129
453	VN16292	TGACTCTCGGTTGCGCTTTTGCT	(CTA)5	49	59.633	61.448	AGGCGGTGCACTTGCACTGTGA	173	61.448	59.091	126
454	VN16314	ACCACCAACGCAGCCAACACAT	(CCG)5	342	59.793	59.689	ACGAGAGCAAAGCAGGGAAAGCC	777	59.689	56.522	435
455	VN16328	ACAGAGAGGCAAGTAGGCAACAGA	(GA)9	48	57.547	59.407	AACGCTTAAGGGCTTCCCCAGC	391	59.407	59.091	346
456	VN16380	AGAGCTCTCTCCCATTTCTCCTCTCT	(AGCC)5	52	57.815	60.113	TACAGTGTGGCCAAGCGGACCT	439	60.113	59.091	392
457	VN16542	TGGGTGGGTGTTTTCCTTGTTTTGG	(GGC)5	26	58.228	59.926	GCGGCCCTTGTAAACACGTCCA	345	59.926	59.091	323
458	VN16552	GCGCCGGCGAAGAAAGAAATGC	(CAA)8	97	60.178	58.559	TGCCTTGATGTGTTCTTCCCTTGGT	465	58.559	48	366
459	VN16558	GCGTCGGAGAAAACGCCGGAAT	(CCA)6	29	60.363	59.48	TCGTTTCGTGTTGTGGGTGCCA	412	59.48	54.545	384
460	VN16559	AAGATTGCAGGCCTTGTGGGCA	(TGA)5	56	59.266	57.603	GATCAAACCGCTAGCAATGGCTCT	461	57.603	50	404
461	VN16560	ACCGTCATAGCGGCGGTCTTCT	(AG)7	80	60.05	59.924	CGTCTGCTGGCCTTGGCTTTCA	180	59.924	59.091	101
462	VN16561	GAACGAGGCCACTGCCAATGCT	(AGC)5	825	59.987	58.404	TGGGGGATTTACAAACGGGGCA	1186	58.404	54.545	362
463	VN16574	TGAAAGAAGCTGGGGAGGGGGT	(TGA)5	443	59.177	58.991	CCGAGGTAGGACTCTTCCTCCGTT	941	58.991	58.333	497

## Sheet: S. lanceolata
No	Seq ID	F1-primer	SSR type	Position	Tm	GC%	R1-primer	Position	Tm	GC%	Product_size
1	VNT0271	CCGTCACTGCTCCTTACCACCA	(CAG)5	50	58.256	59.984	TTCTTGATGCGGGCGAGAGGGA	185	59.984	59.091	136
2	VNT0317	TGCCTGTCCTCACCAGCACACA	(GA)6	125	60.306	60.177	CGACTGGCAGCAACGGTGGAAA	267	60.177	59.091	143
3	VNT0335	TCGATCACCCTTCCCCAGCCAA	(CT)10	209	59.587	58.195	AGAAGAGAAGGGGCCTGGGTAGT	345	58.195	56.522	136
4	VNT0406	ATGGCAACCTGCCAAAGGTGGG	(TGA)7	45	59.853	58.273	CCGTTCAAGTTCAGCCAAGAGAGC	452	58.273	54.167	406
5	VNT0465	CAGCAAGCTGCCACTGCTCCTT	(CCT)5	145	59.923	59.718	ACGGGGTTCTGTGGGAACTGGT	323	59.718	59.091	179
6	VNT0606	TCTCCAGCCCTTTCAGCCCTCA	(GAA)5	184	59.254	59.604	GACAACCTTGCTTCAGCCCCGT	401	59.604	59.091	218
7	VNT0640	CGTCGGGTTTCGGCCCTCTTTT	(TTAT)6	177	59.672	59.34	ACCGGTACTGGTGAGCGAAGGA	379	59.34	59.091	203
8	VNT0656	AAGACGAGTCATGGAAGCGGCG	(TCA)5	249	59.554	59.014	TCCTGAGGAAACACACGCTGCAA	516	59.014	52.174	267
9	VNT0662	ACGGATGACCCACGCATTCGAC	(AG)6	244	59.552	58.399	ACTGAGCGATCATCCACACGCT	365	58.399	54.545	122
10	VNT0745	ACTCCGGCGCCTCTTCATCCTT	(GAT)6	311	59.984	59.92	TCTCCCGTCACCGGCACTGAAT	548	59.92	59.091	238
11	VNT0798	CACCGCATGCTTTTCGCACCAC	(ATC)5	102	60.055	59.922	GCCTGCTTCTGAGCCCTGCAAA	221	59.922	59.091	120
12	VNT0808	TGGAGGTGGTGGGGATGGTGAA	(TGG)5	26	59.18	59.539	ATACATTGGCTGAGGGCGGTGC	396	59.539	59.091	371
13	VNT0936	TGACGAGAAACACAAGGCGGGC	(AAG)5	162	59.926	58.965	GCTGCTGCTACTCTCATGCCCA	345	58.965	59.091	184
14	VNT1053	AGGGAAGGCAGCTCAGTCGCAT	(AGG)5	57	60.242	59.412	GTCCGCAACCTGAATCTGCCCA	361	59.412	59.091	305
15	VNT1114	TCTACCGCTGCTGCTCCACCTT	(TC)8	113	59.919	57.275	ACCTCCACTAAAAGAAGTGGAGTGTCT	307	57.275	44.444	190
16	VNT1236	TCGTAGCCTGGTGGAACAGCCA	(TTTC)5	156	59.854	57.16	ATCAACAAAACAAGGCCAAGGGGA	302	57.16	45.833	145
17	VNT1316	AGCACCCAGCAATCATGGCCGA	(AAG)6	44	61.081	60.056	GCCTATCTCCAGCAAGCTCAGGGT	462	60.056	58.333	417
18	VNT1374	TCGCAGTGTCTCTCAGCTTGCC	(CCT)5	125	59.171	60.243	TGGCTTCTTGTGTGGTGGGGGT	282	60.243	59.091	158
19	VNT1513	TTTCCAGACGTTCACGCCACCC	(AT)7	117	59.609	58.863	ATGGGGTGAGAGAGGCGGATGA	360	58.863	59.091	244
20	VNT1514	TCCTCCCTTGTTCGCGAGTCGT	(AGC)5	77	59.923	58.914	TCGGAAAGCTGGAACCGAGAGC	246	58.914	59.091	170
21	VNT1700	TGACCGAAACGGCCAGAAACCG	(GA)6	132	59.927	59.8	GCGGCGTCTCTGGCAAATGGTA	354	59.8	59.091	223
22	VNT1784	ACATGACAGTGCTTGACAGACAGC	(GCA)5	25	57.674	59.986	AAGCCTCTGGCGGCACCAAATC	307	59.986	59.091	285
23	VNT1885	AGCATGGAGGTGTTGACTGCCA	(AAG)5	326	58.423	59.002	TGCTTAGCATCACTCATGCCCCC	642	59.002	56.522	316
24	VNT1944	CGAAGCCCAATCTCGCAGAAGCA	(GCG)5	100	59.815	60.241	ACCGCCGCCTCTTGAGTAACGA	330	60.241	59.091	232
25	VNT1980	TGGGTTCATGGCTGCAAGGGAA	(AGA)5	204	58.67	57.963	ACCTTCCTCGGTCTCCTCTTCCT	424	57.963	56.522	220
26	VNT2088	TGGTGTTCCTTTAAGGCGTGTGAACC	(AAG)5	88	59.631	58.496	TGCAGCAAGGTAGGCCTTCAAGT	358	58.496	52.174	274
27	VNT2122	AGCGACAACAGCCTCAGCAACC	(GCA)8	302	59.925	59.856	ACGCCAAGGAAGTCCCGAGTCA	464	59.856	59.091	163
28	VNT2135	AGGACGACCTACAGGCCGAACA	(GTC)6	147	59.34	59.661	AGGCGGCGAAGAGGAAGAGGAA	453	59.661	59.091	307
29	VNT2142	ACAACAAGAGTGAGGTGGCTGC	(AAG)5	371	57.37	59.849	TGGGAAGGAGGTGCCATCGGTT	530	59.849	59.091	160
30	VNT2191	GACTCTTTCTGGTCCACCTTTGATCG	(GAG)5	79	57.476	58.529	TCCACTCCCTATCCGCTTCCCA	240	58.529	59.091	166
31	VNT2248	TCAAGGGGGCAGACAAGGTCAAGT	(AG)6	1153	59.752	59.729	TCAGTCTCGGCACGTATGGCCT	1541	59.729	59.091	391
32	VNT2415	GTGGCAAAGCTGCTCCTGCTGA	(GAT)5	314	59.923	60.114	GCCATAACCGACCGCAGCCAAT	609	60.114	59.091	296
33	VNT2634	GCAGCAGCAGCAGAAGCAGCTA	(CAG)6	355	60.052	59.923	GCAGCTGTGGCATCTGGTGTGT	467	59.923	59.091	113
34	VNT2695	GCCGTTGTTGGGGCATTTGCTG	(CAG)5	129	59.99	59.916	ATGGGGCTTCAGCGGAGGACTT	357	59.916	59.091	229
35	VNT2775	GTGCAACGCCTACGCAGTGTCT	(AGA)5	53	59.991	59.984	ATCTCCGCCACCACGGACATCA	495	59.984	59.091	443
36	VNT2777	ACTGTTGGAGGAGGTGCAGAGAA	(GCT)6	308	57.359	59.793	GCTGCTGCAGGGGCATCTGAAT	716	59.793	59.091	410
37	VNT2806	ACAGTGACTCGAGCGCTATCTTGA	(ACA)8	25	57.784	57.394	TTGCAAGCTTCGTCTGCACTGA	290	57.394	50	268
38	VNT2828	CCGAGAGAGGAAGAGAGGAGAAAACCG	(GA)6	249	59.86	59.527	TGGTGGTTCGGCTGGTCTGGTA	345	59.527	59.091	102
39	VNT2884	AGGTGTCATCCCGTCTGGTCGAT	(CT)7	58	59.184	57.904	AGGGCCTCGTTACCTTCAAGCA	262	57.904	54.545	206
40	VNT2904	TTCTCCGGCGTTTCCTCGTCCA	(TC)6	89	60.177	58.114	ACGGCCAAAAATCGACGGTGAG	317	58.114	54.545	229
41	VNT2987	AAGAAGGAGCGCTGGTGTGGCT	(AAG)5	183	60.692	59.93	ACCGTGCAACGTCGTGAAGTCC	329	59.93	59.091	147
42	VNT2993	TCCATGTGCGCTTCACGAAACT	(CAA)7(CAG)5	25	57.462	60.177	AGCGCCAGGGCGCCTAATAGAT	219	60.177	59.091	195
43	VNT3007	AGCCATGAGGCCAACGGCTTTC	(GAT)6	55	59.986	59.988	TCCTTCGGTGCCCATCAAACGC	351	59.988	59.091	297
44	VNT3044	AGAATGGCAATGATGGCGGCGG	(ATG)6ac(GAT)5	422	60.43	60.112	TGGTGGCTGAACGGGCTCTTCT	612	60.112	59.091	191
45	VNT3183	TGCAATGCCACCGACAATAGCCT	(CTT)5	31	59.191	60.112	ATTTGGTGAGCCCGGTGAGGGT	169	60.112	59.091	140
46	VNT3209	GCCTGAGGAGGAGCTGGATGAT	(TGA)6	177	57.569	59.751	TCACGTCGCTCCTCATGCTCTGA	345	59.751	56.522	168
47	VNT3275	GCTCGCTGCTGCTTCTTTGGGA	(ATG)7	136	59.988	59.982	TGCCGATCCCGAAATCCAGGGT	247	59.982	59.091	112
48	VNT3322	ACGCGTCCACATTTTCAACACTCT	(TC)8	44	57.614	59.562	CACACGAAGCCCAAATCGCAGC	294	59.562	59.091	253
49	VNT3349	AGCTGAAGCTGAAACAGAGGCAGA	(AAG)8	1169	58.336	59.339	GGGTTGTCGGGTTTCTGGGCAT	1638	59.339	59.091	472
50	VNT3377	TGGCAGCTGTGGCACTGTCATC	(GAA)10	23	59.669	58.368	TCCTCAGGCATCTCGTCCTCAGA	480	58.368	56.522	457
51	VNT3448	TGGAAGTTGGGCTAAAGATGGGGA	(GGA)5	25	57.497	59.856	ACTTGTGCCTTGGCAGGAAGCC	323	59.856	59.091	301
52	VNT3512	AGCCCCGGAAAACACGAGCAAT	(AAG)5	45	59.343	60.243	AGGGCCAGGCATGAGCCTGAAT	535	60.243	59.091	491
53	VNT3518	AGGGAGCGAGGATTTGGCTTGGA	(GAA)5	453	59.926	59.858	ACCGCCATCAACGCCACCTTTT	725	59.858	54.545	274
54	VNT3524	AGAAAGCAGCAGCAGCACCCAC	(ACA)6	236	60.177	60.437	AGCCGAAAACCCGGATGACCCA	405	60.437	59.091	170
55	VNT3563	TTCCGGTCGGTTCCCACCAGTT	(CTT)5	121	60.047	59.491	AGAGAAGCGTTGGAGTCGCTGC	302	59.491	59.091	182
56	VNT3566	AACCCGCAACCAAACGGTCCAG	(ACC)5	79	60.114	59.865	AACCCTCACGATGATTCGCCGC	285	59.865	59.091	207
57	VNT3606	GCTCCAAACTTCTTCTTTCGCATCGAC	(TA)6	41	59.001	61	TGCGGTGGCGAAGCTGAGAACT	205	61	59.091	170
58	VNT3614	AGCGTTCTATGGCGATGCGGAG	(ATG)5	77	59.429	58.558	CCATTACCCACCACCGCTTCCT	407	58.558	59.091	331
59	VNT3634	AACCGACGGTGGATGGGGCTAT	(GA)6	84	59.721	59.926	ACTGGCTTCGGTGGCTGTTTCG	289	59.926	59.091	206
60	VNT3746	TGTTAACCACCACAACTACTGTTTCGT	(TAT)5	169	57.071	58.343	TGCTGCTAGACAGAAGCAACCGA	335	58.343	52.174	171
61	VNT3764	AGAGCACACCTGATGCGGAGGA	(GAA)10	545	59.66	59.014	CCCTTTGCAACCTTTTTGCCGGT	1023	59.014	52.174	478
62	VNT3774	TGCGTTTGGCCATGGACGTTGT	(CAC)5	73	60.114	59.926	TGTGTTGCGAAGGACCCGAAGC	206	59.926	59.091	134
63	VNT3831	TCCATCGCAGATCAGGTGCCGT	(TC)6	46	60.305	60.052	TCGAAACGGCCGGATTGAAGGC	232	60.052	59.091	187
64	VNT3834	CGGAAGCCCGGCAACCCAAAAT	(CTT)5	42	60.496	59.924	CCGTGAGCCCCACGCTTTTCTT	319	59.924	59.091	278
65	VNT3853	GCCCAAGTGCAGAACCAAAGCC	(CCA)5	75	59.103	59.254	ATGCACTGGTGGAGGAGGTGGA	360	59.254	59.091	286
66	VNT3878	AGCAGCAGCAGCAAATCTCGCA	(ACA)6	140	59.988	59.478	GCTGCACCACTGAGCATAGGCA	554	59.478	59.091	415
67	VNT3979	TGTTCAAGCTATGAGGGAAGGAAGGA	(GAG)8	58	57.267	59.319	CGTCACCTTCTTCTTCTTCGGTGTCC	383	59.319	53.846	326
68	VNT4023	TGCCACCCATCATCATTGCACCA	(ATC)5	34	59.116	59.847	TGAAATGGGGGAGGCCTGCTGA	185	59.847	59.091	153
69	VNT4032	GTACACCTCCGCCGTCGCAAAA	(AG)6	217	59.991	59.984	ACCGGAGCTCACAATAGCCGGT	504	59.984	59.091	288
70	VNT4082	ATGGGGAGGGGTACAAGCGCAA	(AAG)6	275	60.177	58.382	TCGGCAGTAACCTCCTCAGTCTCT	562	58.382	54.167	286
71	VNT4103	TGGCCGCAAGAACAATGGTGGT	(TGG)6	102	59.533	59.805	TTCACCGCCAGAATCGTCAGCG	357	59.805	59.091	256
72	VNT4139	TTGCTTCCGCCCAGATCCGACT	(CT)6	125	60.242	59.322	ACCCCCTCCCAGATCGCTGAAA	251	59.322	59.091	127
73	VNT4147	AGCACTGCTACTCACGGGTGCT	(AG)6	206	60.177	59.69	TGCCTTCTGACGGTGTTCATGCC	574	59.69	56.522	368
74	VNT4286	AATCCGATCCCTCCACGTGTCC	(CCT)5	28	58.124	59.779	AATGTGGGGGAGTTTCGGGGGT	231	59.779	59.091	204
75	VNT4299	GCTATGGCCTTTACGGGCACGA	(CAC)5	302	59.292	60.24	CCGTGAACATGGCCTCGCCAAA	523	60.24	59.091	222
76	VNT4408	TTGCGACAGCAGATGAGGGCCA	(ATG)6	367	60.755	60.049	ACCTGGTGGGCCAACAAAGCAC	759	60.049	59.091	393
77	VNT4428	TCCCACTTCCTCCACTCTTCACTTT	(TTC)6	41	57.271	59.926	AGCAATGGTGGTAGCGGAAGGGA	397	59.926	56.522	359
78	VNT4438	CGGACGGCAGACGACGAATGTT	(GGA)5	67	59.808	60.301	CGTCATTGCACGCCTTGTCCGA	283	60.301	59.091	217
79	VNT4451	AACATGCAGAGCTTTGGGGAGC	(AAC)5	212	57.739	59.518	TGAGGAGTTGGCTGGCCTCCTT	395	59.518	59.091	184
80	VNT4538	ACCGCAGTAGGGACTTTCTCAGCA	(GAT)6	30	59.641	57.488	TCATCCTTGTCCTTTTCGAGCTGC	289	57.488	50	260
81	VNT4558	TTCTCCGCGGAACCCCAACTCT	(GAC)5	202	59.854	57.615	CGTCGTATTCATCGGCAGCTTCA	305	57.615	52.174	103
82	VNT4567	TCGGTTGGTGAAGCTGCTTGCT	(TGG)5	40	59.283	59.09	TTTTCCTCGGCAGGAGGTGCAG	308	59.09	59.091	269
83	VNT4640	AGGCTCCGACCTTCAGAACCTG	(ACA)5	154	57.988	59.482	TACGGCGGATTGGAGTGCCAAC	370	59.482	59.091	217
84	VNT4653	TCACCTTCCTCACTCCCGATCACC	(CT)6	53	59.462	59.41	TAGGCAACTGGAAGCTGCTGGC	216	59.41	59.091	166
85	VNT4654	ACCATTGCTCGTGCACTTGGGG	(ATG)5	124	59.922	58.49	TTCGGCCATGGCAAGGAGAACT	228	58.49	54.545	105
86	VNT4850	AAGGCGAAACTGCCCCTGTTGG	(CTC)6	104	59.857	60.177	GAAGCTGGCGTTGGCTTTGGGA	275	60.177	59.091	172
87	VNT4874	ACAGCAGGGGCACTCGAGAAGT	(CTG)6	127	59.854	60.486	TTCGACCGGCAGCAACAACGTC	279	60.486	59.091	153
88	VNT4880	AGTGGAGATGGCCGGAGAGGAT	(TAA)23	195	58.595	58.32	TGGAAGAATCGAAGCTGCCGGA	343	58.32	54.545	149
89	VNT4902	ATGCCACCATTGCAGAGAGCCC	(GCA)6	217	59.468	59.798	TTGCATTAGCCGGCGAGCACAT	363	59.798	54.545	147
90	VNT4971	TTGGTAGCAGTAGCAGCGGTGG	(GCT)5	80	58.907	59.171	CGGTAGCCTCCGAAACAACGGT	266	59.171	59.091	187
91	VNT4985	ACGACCATCTGGCTCATCCGCA	(GAT)5	107	60.305	58.266	AGGAGGAGAGATGGCGGGAAGA	339	58.266	59.091	233
92	VNT5069	GCAGAACAGAGGAGAAGAAACTGCCA	(CTG)6	86	58.975	60.304	AGCGGCTTCGGTAGCAGTAGCA	188	60.304	59.091	107
93	VNT5071	TGAACCAGCAGCAGCAACAGCA	(CAG)6	54	59.795	59.654	ACCCATGGTCGATGGTGAGCCT	286	59.654	59.091	233
94	VNT5080	TCTGTCCACTGTTCACTCCTTCCTC	(AGC)5	31	57.662	60.241	TCAGCAAGCTGCTGCCATTGGG	382	60.241	59.091	355
95	VNT5103	TCCAACCCTCCTCCTCCTTCCT	(TCC)5	100	57.757	59.737	AGCCACGCTTCTGAGCTGCTTC	376	59.737	59.091	277
96	VNT5171	AGAGGCAGGGACTCGGCATGTT	(GAA)5	69	59.917	59.015	AGCTGGTTGTGCAGGCTGTGAT	282	59.015	54.545	214
97	VNT5180	ACGCTGCAATTCCACTGGCTCC	(ACG)5	78	59.987	60.305	AGATCCTCTGCTTCGTGGCGCT	199	60.305	59.091	122
98	VNT5206	TACGTCGACGCTGCCGAACA	(GGA)5	31	58.827	60.816	AGCGCAATCCTCTGCTTCCGGT	161	60.816	59.091	129
99	VNT5229	TCGCCGGTTTCAGCCTCTCCTT	(TC)6	123	60.177	59.321	CGCGGACCGATTGTTTGTCTGC	455	59.321	59.091	333
100	VNT5288	GCATTTGGCGCAAACAAACTGGT	(CAG)5	119	58.073	57.162	TGAATGCAACTCGTCTCGTGAACA	422	57.162	45.833	303
101	VNT5314	CAATGGCAGCAGAGATGGGGCA	(GGT)5	105	59.469	58.996	TCACCAGCCTCAATCATCCAACCG	295	58.996	54.167	189
102	VNT5322	GTCCAGTGGTAAATCAAGTTCAAGCCA	(GAT)5	122	57.644	60.048	TATCTGCGCAGGGGCCAGCTTA	315	60.048	59.091	199
103	VNT5376	TCTTCCTTCTTAGCCTCGGCTGC	(CAC)5	113	58.462	59.027	CTGTTCCTTCTGGTGGCGGTGT	211	59.027	59.091	100
104	VNT5419	TGATCGGGATGGCTGAATCTGGA	(ATC)6	78	57.361	60.048	ATCAGCGCCTCCTTAGCAGCCT	242	60.048	59.091	166
105	VNT5443	ACCAACAAGAAGACGAAGAATGCCTCA	(CAA)6	130	58.749	60.046	AGGCATGGTGAGTGGTGGGTGT	313	60.046	59.091	189
106	VNT5712	GGATTGACATTCGGCGCTCACG	(AGG)5	377	58.888	57.199	TCCGCCATTGTGATTTTTGCCAAG	531	57.199	45.833	153
107	VNT5751	ATGGCCATGGCGACCAGGATGA	(TCT)5	29	60.308	59.862	TGACGTTGGGGTTCACTTGCCG	353	59.862	59.091	325
108	VNT5798	GGCTGTTGTGGCTGTTTCGGCT	(AGA)5	61	60.43	59.67	TCTTCAGAACGCTTGGCAGGGC	266	59.67	59.091	206
109	VNT5832	AATCCGCCGCCGATGAGGAAAC	(AGC)7	82	59.863	60.053	ACGAAGTGGCGCATTCCTCGTG	238	60.053	59.091	157
110	VNT5858	GGGGAGCGCAAACTGAAGAAGGA	(GAA)5	137	59.135	59.671	TGCTGCAGCTGCTGTTCCTCTG	335	59.671	59.091	200
111	VNT5963	AAGAGCCGAGGTTCATCCCCGA	(CAC)5	247	59.398	60.24	CCGTGAACATGGCCTCGCCAAA	501	60.24	59.091	255
112	VNT5995	CAGCGTCAAAAGCTCCCGCAGA	(CT)6	140	59.99	57.414	AGGGATGGAATCCCAGATCCAAACA	288	57.414	48	146
113	VNT6109	TGCAGTTGCAGCTGACCGTGTT	(GAT)6	99	59.798	57.415	TGTGTCAGGATGAGACAGGTGATGT	459	57.415	48	358
114	VNT6125	TGGCCCGACTCCGTGAAATCCT	(AAG)5	44	59.918	59.514	TTTGGCTTCCCTCTCCCTGGCT	331	59.514	59.091	288
115	VNT6140	TAGGCTTGCTGGCCAGGTGTCA	(CAG)5	150	60.112	59.87	GCCCCGATGCTGAATGCCTTGAT	584	59.87	56.522	434
116	VNT6181	CGAGTTCAGGTACTTCCTTCACGGT	(GAT)13	25	58.264	60.24	CCGCAAAACTTGCTCCTCCGCT	453	60.24	59.091	432
117	VNT6335	TCAAACCGTCGCCGGAAACGTC	(TC)6	142	60.239	59.084	CAGCAGCCGGGGAGGAGAAAAA	277	59.084	59.091	136
118	VNT6338	CCGCGAAGGCCACTTTCTGCAT	(CCA)5	61	60.303	59.239	AGGCAAAGCCTTCAAAGCAGGGT	268	59.239	52.174	207
119	VNT6376	TCCGCCACCGCATTGCTTCAAA	(CAA)5	130	60.177	59.917	ACCCGCCTCCGAAAATGGAGGA	349	59.917	59.091	220
120	VNT6382	ACAGTCACAACCAATCACACTTGCT	(TCTT)5	77	57.332	60.114	ATGCGAGAATGGCGGGCTTGAC	380	60.114	59.091	307
121	VNT6411	TTCAGCTGCTTCTTCCGACGGC	(TC)11	96	59.739	59.577	TCAACCTCTGCTACCAGCACCTGT	322	59.577	54.167	225
122	VNT6443	AGATCGTCGAACGGTGGCCAGA	(TC)6	36	59.987	59.989	TCGTCGGCGAGGAAGAACGAGT	146	59.989	59.091	111
123	VNT6444	ACCTTCAAGATCCCGTCGCCGT	(TC)6	76	60.241	59.851	TCCAGCAGCCGGGAAGGAGAAA	311	59.851	59.091	236
124	VNT6448	TGCATCAGAAAAACGCCGGCCA	(AG)6	210	60.177	60.114	GAGCACAAACAGCTGCACCCCA	646	60.114	59.091	437
125	VNT6480	TCAGAAGAAGCAAGAGGAAGTGCCA	(GGA)5	36	58.112	58.838	CTGCTCTTCTGCCTCCAACCGT	231	58.838	59.091	199
126	VNT6507	AGGTCGTGGTGAACGAGGACGA	(GCT)5	425	59.606	59.16	CGAGACCACATCAGCCTTGGCA	762	59.16	59.091	338
127	VNT6598	ACCGCCTCCATTGTTTTCCCCA	(CAC)6	24	58.673	60.112	AGTGGTGGTGGCGGAGGTGAAT	470	60.112	59.091	447
128	VNT6604	TCCCCCACCCACCATGCATATTT	(TA)6	23	58.01	59.863	TTCGCAGGCGAAAAACCCGTCA	243	59.863	54.545	222
129	VNT6622	CCACTTGCTCAGCTTCATGCGGT	(GAG)6	89	59.995	59.864	AGCTGGTGGCTGAAGCTCTTCCT	412	59.864	56.522	324
130	VNT6683	TCTGGCCTGATGTTCATGGACGC	(GAG)5	237	59.262	60.113	TGCTAGGCACGGGTGTGTTCCT	625	60.113	59.091	390
131	VNT6708	ACCGGATCCGACCCGTTACTGT	(GA)6	48	59.406	59.925	ATCGTCGAATAGGCGCCGGAGA	342	59.925	59.091	295
132	VNT6729	GCAAACGGCAACAAGGACAGCG	(CT)7	37	59.993	59.728	ATTGCTTCCCATCCCACACGCC	354	59.728	59.091	318
133	VNT6770	TCGCCGACATGGTCGAGGGATT	(TGG)5	136	60.05	59.267	AACCTCCTCGACAGCCTCCACA	408	59.267	59.091	273
134	VNT6803	GCCATGATGCAACAACCGGCAC	(GCA)5	151	59.804	58.457	TTTGAAGGCTGCTGTTGTGGGC	311	58.457	54.545	161
135	VNT6817	GGAAAGGGAGCTGGTTTGGGCT	(GAG)5	270	59.003	59.793	ATCTCCTCCTCTTCGCGCTGCT	389	59.793	59.091	120
136	VNT6821	TCCTTATCGCGATCCCGCCTCT	(TTC)5	27	59.343	57.573	AAACCGTGGAGGAGCAGGAAGA	216	57.573	54.545	190
137	VNT6828	ACTCTGCCCATCCTACCAGCCA	(GA)6	42	59.055	59.15	GCAAGGTGGTAGGGGCGATGTT	298	59.15	59.091	257
138	VNT6829	TCTCCTCCATCATGGCACCGCT	(ACC)5	101	59.722	59.189	TCTCTGGAGCCAGGTGGGTTGT	289	59.189	59.091	189
139	VNT6919	TTTGCCATCACTAGCACCGCCC	(CAT)5	40	59.732	59.988	TGCAAGGATGCAGTGAGGCGTG	321	59.988	59.091	282
140	VNT7073	TTACACGGGTCAGGGTCACCGA	(GGT)6	91	59.273	59.99	GCGACCCCGGCAACGTAGAAAA	349	59.99	59.091	259
141	VNT7115	TGTCACCGGCTACCACCTCAGT	(GCA)5	94	59.269	59.867	GCACCGCCCATCGCCATTTTTC	330	59.867	59.091	237
142	VNT7183	ACAGCTGATGCTGCTGCGAGTG	(GAG)5	535	60.052	59.921	CCTTGGCTTGCCCATGCAGTGA	1034	59.921	59.091	500
143	VNT7432	CGCCGTTCAAATTCCACGACGC	(CAT)5	203	59.875	59.99	CACTGCCGAAGCCGAAGCAGAA	531	59.99	59.091	329
144	VNT7477	CGGTTCTCGCGTGGTTCAGCTT	(TC)6	172	59.991	59.925	GGTGCCGGCGAAACAAGGAAGA	316	59.925	59.091	145
145	VNT7489	CCAATCAACGGCGCCATCCAGA	(AAT)5	41	59.798	60.112	ACAGCTCCGGAACCCAGCTTCA	237	60.112	59.091	197
146	VNT7503	AGGATGCGCAGAGAAGGGATGG	(GAT)5	186	58.438	58.033	TGTGCGGGATAATGTCTGCCCT	290	58.033	54.545	105
147	VNT7551	AAAACTAACACCAGGGCGGCCA	(AAG)6	829	58.945	57.088	TCCGAGCTCTTTGCTTCTGTCAC	930	57.088	52.174	101
148	VNT7598	TTGCCTTGGAGCCAGCACCAGT	(GAA)5	179	60.892	58.594	TGCTCAAGAAAGTCACCATCTGACCTC	457	58.594	48.148	274
149	VNT7642	TGGGGAGCTCTCTCCCTCACTCAT	(TTATT)5	32	59.931	59.926	GACCGAACAGCAACTGGCCGAA	378	59.926	59.091	349
150	VNT7666	GGTGTGGCAACGAGGAAAGATGC	(GAA)7	56	58.736	59.584	AGAGAGCCACCCCATGAGCCAA	236	59.584	59.091	182
151	VNT7685	TGTGCTCCTAGTGGATCATGGTGA	(GAG)6	107	57.11	58.999	CCCACTGCAGCCATCAATAGCCT	259	58.999	56.522	154
152	VNT7794	GCGGTTCCTTTGGTTTTGGGGGT	(GGT)5	30	60.052	59.47	CTGCAAGGGTGGCGGATCCATT	243	59.47	59.091	215
